# Supplementary material for: Exploring the Complexity of the Human Respiratory Virome through an In Silico Analysis of Shotgun Metagenomic Data Retrieved from Public Repositories
Source: Viruses. 2024 Jun 13;16(6):953. doi: 10.3390/v16060953 (PMC11209621; doi:10.3390/v16060953)
Supplement: Supplementary file 1 [file viruses-16-00953-s001.zip]

Archive with 7 entries (6 files):
- Conradie_et_al_Supplemental/
- Conradie_et_al_Supplemental/TABLE_S3.xlsx
- __MACOSX/Conradie_et_al_Supplemental/._TABLE_S3.xlsx
- Conradie_et_al_Supplemental/TABLE_S4.xlsx
- __MACOSX/Conradie_et_al_Supplemental/._TABLE_S4.xlsx
- Conradie_et_al_Supplemental/Conradie_SupplementalMaterialRevised.docx
- __MACOSX/Conradie_et_al_Supplemental/._Conradie_SupplementalMaterialRevised.docx
