# Supplementary material for: Exploring the Complexity of the Human Respiratory Virome through an In Silico Analysis of Shotgun Metagenomic Data Retrieved from Public Repositories
Source: Viruses. 2024 Jun 13;16(6):953. doi: 10.3390/v16060953 (PMC11209621; doi:10.3390/v16060953)
Supplement: Supplementary file 1 [file viruses-16-00953-s001.zip › Conradie_et_al_Supplemental/TABLE_S3.xlsx]

## Sheet: Table S3
Bioproject no.	Sample Accession	Condition Cohort	Age	Sample type	Total sequencing samples accordingly with the original publication	Total sequencing FASTQ files accordingly with SRA	Sample ID (paper)	Multiple sampling	Replicate type	Successful INPUT samples	Sample indication	virome study - strategy	Findings reported in the original publication	EVEREST findings
PRJEB32062		Cystic fibrosis	adult (21-38)	sputum	4 patients: 51 sequencing files	25 FASTQ files obtained from a short read sequencing strategy. 2 FASTQ files botained from a long read sequencing strategy.	CFR06, CFR07, CFR09, CFR11	Yes	Longitudinal (time-point in days) sampling	18 successful FASTQ files		Yes - Mirobiome based	Manuscript Results: No specific viral target. Looked at the bacterial component of the sputum microbiota in patients with Cystic Fibrosis using metagenomic techniques. Accordingly with the authors "Phages and viruses were largely excluded from this analysis due to their poor representation in databases and lack of a standardized taxonomy"	EVEREST classified most of contigs as Siphoviridae, Myoviridae, and some Phycodnaviridae. EVEREST also identified a high proportion of unclassified Caudovirales family contigs, and unclassified viral sequences.
	ERR3274613	Cystic fibrosis	21	sputum			CFR06	Yes	0d		No exacerbation			unclassified Caudovirales, unclassified virus, Pandoravirus
	ERR3274614	Cystic fibrosis		sputum			CFR06	Yes	135d		Exacerbation			Myoviridae
	ERR3274615	Cystic fibrosis		sputum			CFR06	Yes	159d		No exacerbation			Myoviridae, Phycodnaviridae, Siphoviridae, unclassified Caudovirales family, unclassified Megaviricetes family, unclassified viruses
	ERR3274616	Cystic fibrosis		sputum			CFR06	Yes	203d		Exacerbation			Phycodnaviridae, Siphoviridae, unclassified Caudovirales family, unclassified viruses
	ERR3274619	Cystic fibrosis		sputum			CFR06	Yes	364d		Exacerbation			unclassified Caudovirales family
	ERR3274620	Cystic fibrosis		sputum			CFR06	Yes	516d		No exacerbation			Phycodnaviridae, unclassified Megaviricetes family, unclassified viruses
	ERR3274621	Cystic fibrosis	33	sputum			CFR07	Yes	0d		No exacerbation			Siphoviridae, unclassified Caudovirales family, unclassified viruses
	ERR3274624	Cystic fibrosis	27	sputum			CFR09	Yes	0d		Exacerbation			unclassified Caudovirales family
	ERR3274626	Cystic fibrosis		sputum			CFR09	Yes	239d		Exacerbation			Siphoviridae, unclassified Caudovirales family
	ERR3274627	Cystic fibrosis		sputum			CFR09	Yes	582d		NA			unclassified virus
	ERR3274628	Cystic fibrosis	38	sputum			CFR11	Yes	0d		Exacerbation			Myoviridae, Podoviridae, Poxviridae, Siphoviridae, unclassified virus
	ERR3274629	Cystic fibrosis		sputum			CFR11	Yes	13d		No exacerbation			Myoviridae, Siphoviridae, unclassified viruses
	ERR3274631	Cystic fibrosis		sputum			CFR11	Yes	78d		Exacerbation			Myoviridae, unclassified virus
	ERR3274632	Cystic fibrosis		sputum			CFR11	Yes	94d		No exacerbation			Myoviridae, Siphoviridae, unclassified Caudovirales family, unclassified viruses
	ERR3274634	Cystic fibrosis		sputum			CFR11	Yes	160d		NA			Myoviridae, unclassified Caudovirales family, unclassified virus
	ERR3274635	Cystic fibrosis		sputum			CFR11	Yes	198d		Exacerbation			Myoviridae, Siphoviridae, unclassified virus
	ERR3274636	Cystic fibrosis		sputum			CFR11	Yes	346d		NA			Myoviridae, Siphoviridae, unclassified Caudovirales family, unclassified viruses
	ERR3274637	Cystic fibrosis		sputum			CFR11	Yes	496d		No exacerbation			Myoviridae, Phycodnaviridae, unclassified viruses
PRJEB7454		Tuberculosis	adult (18-66 age at death)	mummified lung tissue samples	6 lung sampled mummies from which 9 specimens were obtained	9 FASTQ files	Body 68, Body 6, Body 15, Body 39, Body 116	Yes	Replicate	6 successful FASTQ files	NA	No - targetted study for M.tuberculosis and mixed infections	Manuscript Results: Multiple different M.tuberculosis genome sequences, also different strains identified. No viral anaylsis, just exploration and identification of 18th Century M.tuberculosis genomes.	Results show various species of Siphoviridae (known as a large bacteriophage family), as well as a Mycobacterium phage.
	ERR650569	Tuberculosis	28	Left lung extract A			Body 68	Yes			NA			Siphoviridae, Myoviridae, unclassified viruses
	ERR650971	Tuberculosis	41	Lung extraction A			Body 6				NA			Baculoviridae, Siphoviridae (including Mycobacterium phage), unclassified Caudovirales family, unclassified viruses
	ERR650972	Tuberculosis	66	Right lung/pleura extraction A			Body 15				NA			Myoviridae, Siphoviridae, unclassified Caudovirales family, unclassified viruses, Pandoravirus
	ERR650991	Tuberculosis	18	Pleura extraction B			Body 39				NA			Myoviridae, Siphoviridae, unclassified Caudovirales family
	ERR651001	Tuberculosis	28	Left lung extract C			Body 68	Yes			NA			Herelleviridae, Myoviridae, Siphoviridae
	ERR651005	Tuberculosis	26	Pleura extract A			Body 116				NA			Myoviridae, Phycodnaviridae, Siphoviridae, unclassified Caudovirales family
PRJNA316588		Mixed (CF, COPD, smokers, healthy)	mixed (13-78)	sputum	17 patients: CF 6 subjects, COPD 4 subjects, Healthy smokers 3 subjects, Healthy non-smokers 4 subjects	17 patients: CF 7 FASTQ files (2 FASTQ files were associated with a single subject), COPD 4 FASTQ files, healthy smokers 3 FASTQ files, healthy non-smokers 4 FASTQ files		No	NA	11 successful FASTQ files	NA	Yes - DNA sequencing for lung microbiome	Manuscript Results: Subject CD-34 contained Herpes Simplex Virus (not a successful EVEREST sample). Paper focused on the bacterial microbiome composition of healthy and cystic fibrosis lungs, but listed the bacterial species found in each microbiome composition. Dominant CF bacterial components: Pseudomonas, Staphylococcus, Stenotrophomonas, or Achromobacter. COPD-47 - most diverse COPD populatio…	Variety of viruses and bacteriophages found, mainly associated with the main bacterial families present. Three different types of Bacillus phages found across five different samples. Staphyloccocus virus, and Streptococci phages found (across three different samples)
	SRR5109913	Cystic fibrosis	27	sputum			CF-85				NA			Myoviridae (including Bacillus virus aligned to Bacillus phage, and Escherichia viruses), Siphoviridae (including Bacillus virus), unclassified Caudovirales family, unclassified viruses
	SRR5109957	Cystic fibrosis	30	sputum			CF-82				NA			Myoviridae (including Bacillus virus aligned to Bacillus phage G), unclassified Caudovirales family
	SRR5109961	Cystic fibrosis	13	sputum			CF-00				NA			Myoviridae, unclassified Caudovirales family, unclassified virus
	SRR5110508	COPD	65	sputum			CD-47				NA			Siphoviridae (Croceibacter phage), unclassified Caudovirales family
	SRR5110517	COPD	70	sputum			CD-42				NA			Siphoviridae, unclassified Caudovirales family, unclassified virus
	SRR5110531	Healthy non-smoker	32	sputum			H-80				NA			Myoviridae
	SRR5110535	Healthy non-smoker	32	sputum			H-380				NA			Mimiviridae, Myoviridae, Phycodnaviridae, Podoviridae, Siphoviridae (including Streptococcus phage Dp-1, and Brevibacillus phage Sundance), unclassified Caudovirales family, unclassified viruses Aligned to streptococci, Staphyloccoci, Bacillus, Enterococci phages.
	SRR5110576	Healthy non-smoker	18	sputum			H-94				NA			Myoviridae, Phycodnaviridae, Siphoviridae (including Staphylococcus virus EW, and Bacillus virus PBS1), unclassified Caudovirales family, unclassified virus Aligned to streptococci, Staphyloccoci, Bacillus, Enterococci phages.
	SRR5110588	Healthy non-smoker	28	sputum			H-84				NA			Siphoviridae (including Streptococcus phage Dp-1, Bacillus virus Spbeta), unclassified Caudovirales family Aligned to streptococci, Staphyloccoci, Bacillus phages
	SRR5110777	Healthy smoker	31	sputum			S-81				NA			Myoviridae, Schitoviridae, Siphoviridae, unclassified Caudovirales famliy Aligned to streptococci, Bacillus, and Enterococci phages.
	SRR5110789	Healthy smoker	30	sputum			S-82				NA			Ackermannviridae, Myoviridae, Podoviridae, unclassified Caudovirales family
PRJNA189842		Tuberculosis	adult (age at death)	Lung tissue sample	1 mummy/sample	1 FASTQ files		No	NA	1 sample	NA	No - metagenomically analysing Tuberculosis in Mummy	Manuscript Results: Found evidence in a singular mummy that there was a mixed infection between tuberculosis strains. No specific viral findings.	Results show various species of Siphoviridae (known as a large bacteriophage family), as well as a Mycobacterium phage. Those classified as Siphoviridae only classified down to family level.
	SRR747835	Tuberculosis	28	Lung tissue sample			Body-68				NA			Myoviridae, Siphoviridae (including mycobacterium phage), unclassified viruses
PRJNA369654		Mixed (LTRs, HIV) Healthy samples only came in for when quantifying anelloviruses	adult (25-43 HIV, NA LTR)	BAL (metagenome) oropharyngeal wash (ONLY for anellovirus quantification)	METAGENOME: 3 HIV samples 6 LTR samples	22 FASTQ files of which: -16 FASTQ files from LTR - 6 FASTQ files from HIV samples		Yes	Techinal (sequenced on with different strategies)	14 successful FASTQ files		Yes - viral metagenomics of lung virome of lung transplant recipients	Manuscript Results: Defining the DNA virome of respiratory tract, found anelloviruses in all BAL samples, particularly complex within the transplant recipients, multiple varints. Anelloviridae: Torque Teno viruses, Torque Teno Mini viruses, Torque Teno Midi viruses, and Small Anelloviruses Sample Results: Specific results listed as viral species per sample (not all provided within manuscript)	Nothing classified down to the Anelloviridae family by EVEREST. Majority only classified to the order/family rank, have no Anelloviridae species specified.
	SRR5224146	LTR - RSLT - IPF		BAL, OW			Tx-4	Yes			WGA			unclassified Caudovirales family
	SRR5224147	LTR - RSLT - IPF		BAL, OW			Tx-4	Yes			RNA-seq			Myoviridae, unclassified Caudovirales family
	SRR5224148	LTR - BLT - COPD		BAL, OW			Tx-11 (sample not included in the paper but in the bioproject)	Yes			WGA (non-Genomiphi)			unclassified Caudovirales family
	SRR5224149	LTR - BLT - COPD		BAL, OW			Tx-11 (sample not included in the paper but in the bioproject)	Yes			WGA			unclassified Caudovirales family
	SRR5224150	LTR - BLT - ILD		BAL, OW			Tx-49	Yes			WGA		Enterobacteria phages, Escherichia phages, Human papillomavirus, Pseudomonas phages, Salmonella phages, Staphylococcus phages, Torque Teno viruses (Anelloviridae), and other phages	Myoviridae, unclassified Caudovirales family
	SRR5224151	LTR - BLT - ILD		BAL, OW			Tx-49	Yes			RNA-seq			unclassified Caudovirales family
	SRR5224152	LTR - BLT - CF		BAL, OW			Tx-38						Enterobacteria phages, Escherichia phages, Pseudomonas phages, Salmonella phages, Streptoccocus phages, Torque Teno viruses (Anelloviridae), and other phages	Siphoviridae
	SRR5224155	LTR - BLT - Alpha1 Antitrypsin		BAL, OW			Tx-34						Enterobacteria phages, Escherichia phage, Salmonella phages (few), Torque Teno viruses (Anelloviridae), and other phages	unclassified Caudovirales family
	SRR5224158	LTR - BLT - Alpha1 Antitrypsin		BAL, OW			Tx-52	Yes			WGA		Acinetobacter phage, Enterobacteria phages (few), Escherichia phage, Salmonella phages, Torque Teno viruses (Anelloviridae) - very few, and other phages (viral counts very low in this sample)	unclassified Caudovirales family
	SRR5224159	LTR - BLT - Alpha1 Antitrypsin		BAL, OW			Tx-52	Yes			RNA-seq			Myoviridae
	SRR5224162	HIV	25	BAL			1B07						Enterobacteria phages, Escherichia phages, Pseudomonas phages, Salmonella phages, Torque Teno viruses (Anelloviridae), and other phages	Phycodnaviridae
	SRR5224164	HIV	26	BAL			1B03	Yes			WGA		Enterobacteria phages, Escherichia phages, Pseudomonas phages, Salmonella phages, Torque Teno viruses (Anelloviridae), and other phages	unclassified Caudovirales family
	SRR5224165	HIV		BAL			1B03	Yes			RNA-seq			unclassified virus
	SRR5224167	HIV	43	BAL			1A03						Enterobacteria phages, Escherichia phages, Pseudomonas phages, Salmonella phages, Torque Teno viruses (Anelloviridae), and other phages	unclassified Caudovirales family
PRJNA573045		URTI	NA	nasopharyngeal swabs	21 RNA-seq metagenomic samples: 11 COVID (BD=6, China=5) 6 COPD (UK=6) URTI (USA=4) - only samples in server	URTI (USA=4) - these are the unique FASTQ files in the public database		No	NA	4 successful FASTQ files	NA	Yes - diversity of microbiome (bacterial to viral) of diseases	Manuscript Results: Looked at microbiome (including the virome) of COVID-19 and nonCOVID-19 related diseases. Only successful samples from non-COVID19 related diseases. Betacoronavirus, Siphovirus, Alphapapillomavirus, Myovirus Sample Results: Nothing sample specific, but within the USA sample cohort, the main results include: Betacoronavirus, Alphapapillomavirus, Inovirus, and other viral genera.	From the 4 non-covid samples, consistent findings with the most abundant viral strains, mainly Coronaviridae (F) [aligned against Betacoronavirus England 1], and Alphapapillomavirus 7 (S)
	SRR10252885	URTI		NPS			USA				NA			Papillomaviridae (Alphapapillomavirus 7)
	SRR10252888	URTI		NPS			USA				NA			Papillomaviridae (Alphapapillomavirus 7)
	SRR10252889	URTI		NPS			USA				NA			Coronaviridae, Papillomaviridae (Alphapapillomavirus 7)
	SRR10252892	URTI		NPS			USA				NA			Papillomaviridae (Alphapapillomavirus 7)
PRJNA601736		suspected pneumonia	adult	BAL	2 patients/samples	2 FASTQ files		No	NA	2 successful FASTQ files	NA	No - RNA mNGS to identify novel coronavirus	Manuscript Results: Found coronaviridae within the two clinical samples (not connected to Sars-Cov-2 TBC at that point. Needed more data). Novel coronavirus (named 2019-nCoV according to World Health Organization announcement)	Both samples found to contain Coronaviridae (F), [aligned against Severe acute respiratory syndrome coronavirus 2]
	SRR10903401	COVID19/pneumonia	21	BAL			WHU02				NA		Novel Coronaviridae	Coronaviridae
	SRR10903402	COVID19/pneumonia	39	BAL			WHU01				NA		Novel Coronaviridae	Coronaviridae
PRJNA623895		COVID19	NA	nasopharyngeal swabs oropharyngeal swabs	1 patient/sample (swabs combined into one tube)	1 FASTQ file (swabs combined into one tube)		No	NA	1 successful FASTQ files	NA	No - metagenomc characterisation of imported COVID-19 case	Manuscript Results: Successfully used metagenomic sequencing to characterise Cambodias first case of COVID-19. Results show Sars-Cov-2 genome.	Sample found to contain Coronaviridae (F) [aligned against Severe acute respiratory syndrome coronavirus 2]
	SRR11513776	COVID19		NPS, OPS									Sars-Cov-2	Coronaviridae, unclassified Caudovirales family
PRJNA629087		LTR	adult (22-59)	BAL	10 LTR patients => 5 from primary, 5 from retransplant (CF, emphysema, pulmonary lymphangioleiomyomatosis) 10 LTR, examined at 2 time points 21 samples (2 per patient, 1 saline sample)	21 FASTQ files (2 per patient, 1 saline sample)		No	NA	1 successful FASTQ files	NA	Yes - metatranscriptomic pulmonary RNA virome	Manuscript Resilts: Targeting the characterisation of the RNA virome. Main findings were detection of Rhinoviruses. Five RNA viruses found, four rhinoviruses and one human parainfluenza virus (out of 20 samples). Sample Results: Manuscript indicates no viral sequences in this sample.	Three contigs found, but only able to be classfied to the order and family levels. One dsDNA virus, and the other two were undetermined.
	SRR11640403	LTR		BAL			case02_day1				NA			Siphoviridae, unclassified Caudovirales family
PRJNA639353		Respiratory infection/zoonotic risk	adult (27-60)	nasal/throat swabs	581 cohort followed: 91 samples (respiratory related disease/symptoms), 15 positive controls = 58 individuals 91 (working with animals), 15 pos (controls)	91 FASTQ files from respiratory related disease/symptoms. 15 FASTQ files from control		No	NA	3 successful FASTQ files	NA	Yes - virome study with no particualr target, observing virome at risk of zoonotic diseases	Manuscript Results: Targeting the virome of those at risk of zoonotic diseases. Main viral findings overall include human rhinoviruses, enteroviruses, influenza A virus, coronavirus OC43, and respiratory syncytial virus (RSV) A, rotavirus, torque teno virus, human papillomavirus, human betaherpesvirus 7, cyclovirus, vientovirus, gemycircularvirus, and statovirus. Sample Results: Sample specific r…	Contigs themselves only identified down to family rank. Alignment targets include Arthrobacter phage Mudcat, Streptomyces phage DrGrey, Propionibacterium phage PHL179M00
	SRR12022008	Respiratory disease episode	60	nasal/throat swabs			25-02				NA	25-02		Siphoviridae (Streptomyces phage DrGrey)
	SRR12022026	Respiratory disease episode	27	nasal/throat swabs			60-07				NA	60-07		Siphoviridae
	SRR12022050	Respiratory disease episode	26	nasal/throat swabs			81-14				NA	81-14		Siphoviridae (Pahexavirus)
PRJNA493096		Respiratory failure	NA	BAL	2 samples	4 FASTQ files (2 per patient)		Yes	Technical replicate	2 successful FASTQ files		No - optimising RNA sequencing library	Manuscript Results: Focused on method miniturisation and optimisation. For the clinical sample tests only focused on bacterial results, something additionally confirmed through culture. Sample Results: No sample specific results for viral identification	Viral species found in each sample is the same. Both ssRNA(-), classified down to subfamily.
	SRR8322173	Respiratory failure		BAL			Patient2-full		Full-volume protocol		Full-volume protocol			Paramyxoviridae (subfamily Orthoparamyxovirinae)
	SRR8322177	Respiratory failure		BAL			Patient2-mini		Miniaturised protocol		Miniaturised protocol			Paramyxoviridae (subfamily Orthoparamyxovirinae)
PRJNA392272		Mixed (sarcoidosis, healthy controls, instrumental-related extraction controls)	adult	BAL	IN TOTAL: 93 sarcoidosis 72 without sarcoidosis 150 enviromental controls LUNG SPECIFIC: Sarcoid 16 subjects Healthy 12 subjects Environment control 24 (prewash)	96 lung specific FASTQ files (including replicates) of which: - 31 FASTQ files from sarcoidosis - 24 FASTQ files from healthy - 41 FASTQ files from environmental extraction controls	SetC-X	No		25 successful FASTQ files		Yes - looking at microbial lineages, but presents a Sarcoidosis virome analysis	Manuscript Results: Most viral sequences Siphoviridae and Iridoviridae bacteriophages. Sarcoidosis not particularly enriched with one viral family. Families identified include Anelloviridae, Circoviridae, Genomoviridae, Microviridae, Myoviridae, Papillomaviridae, Podoviridae, Siphoviridae. Sarcoidosis samples: mainly Siphoviridae identified, followed by Papillomaviridae, Podoviridae, and Anellovi…	Families identified include Siphoviridae, Podoviridae, Papillomaviridae, Microviridae, and Myoviridae. Also some unclassified Caudovirales familes. Siphoviridae found in many samples, as well as various other phages. Also Crassphages and some other viral families found.
	SRR5805707			BAL			C18.BAL.virome.1							Myoviridae
	SRR5805709	intrumental-related extraction control		BAL			C17.prewash.virome.1							Papillomaviridae
	SRR5805711			BAL			C19.BAL.virome.1							Myoviridae, Podoviridae, Siphoviridae, unclassified Caudovirales family, unclassified viruses
	SRR5805715	intrumental-related extraction control		BAL			C19.prewash.virome.1							unclassified Caudovirales family, unclassiified virus
	SRR5805727			BAL			C08.BAL.virome.1							Microviridae, Phycodnaviridae, Podoviridae, Siphoviridae, unclassified Caudovirales family, unclassified viruses
	SRR5805729			BAL			C28.BAL.virome.1							Microviridae,Papillomaviridae, Siphoviridae, unclassified Caudovirales family
	SRR5805731			BAL			C29.BAL.virome.1							Papillomaviridae
	SRR5805735			BAL			C27.BAL.virome.1							Myoviridae, Siphoviridae
	SRR5805737	intrumental-related extraction control		BAL			C29.prewash.virome.1							Papillomaviridae
	SRR5805741			BAL			C09.BAL.virome.1							Microviridae
	SRR5805744			BAL			C10.BAL.virome.1							Herpesviridae, Myoviridae, Podoviridae, Salasmaviridae, Siphoviridae, unclassified Caudovirales family, unclassified viruses
	SRR5805747			BAL			C11.BAL.virome.1							Microviridae, Myoviridae, Podoviridae, Siphoviridae, unclassified viruses
	SRR5805752			BAL			C25.BAL.virome.1							Microviridae, Mimiviridae, Siphoviridae, unclassified Caudovirales family
	SRR5805754	intrumental-related extraction control		BAL			C30.prewash.virome.1							Papillomaviridae
	SRR5805758			BAL			C31.BAL.virome.1							Podoviridae
	SRR5805771	intrumental-related extraction control		BAL			C01.prewash.virome.1							Papillomaviridae, unclassified Caudovirales family
	SRR5805777	intrumental-related extraction control		BAL			C02.prewash.virome.1							Papillomaviridae
	SRR5805779			BAL			C22.BAL.virome.1							Papillomaviridae, unclassified Caudovirales family
	SRR5805781	intrumental-related extraction control		BAL			C20.prewash.virome.1							unclassified Caudovirales family
	SRR5805787			BAL			C21.BAL.virome.1							Microviridae, Podoviridae, Siphoviridae, unclassified Caudovirales family, unclassified viruses
	SRR5805792			BAL			C24.BAL.virome.1							Microviridae
	SRR5805796			BAL			C23.BAL.virome.1							Papillomaviridae
	SRR5805798	intrumental-related extraction control		BAL			C24.prewash.virome.1							Podoviridae
	SRR5805803			BAL			C16.BAL.virome.1							Myoviridae
	SRR5805807			BAL			C17.BAL.virome.1							Siphoviridae, unclassified Caudovirales family
PRJNA419524		Mixed (LTR, and healthy)	adult	BAL	13 organ donors/recipient pairs (26): (114 samples TOTAL, incl serum) 62 BAL samples (13 donor BAL, 49 recipient BAL) 8 healhty samples	LUNG SPECIFIC: 62 FASTQ files generated from BAL of which: - 13 FASTQ files represent healthy controls. - 49 FASTQ files represent LTR		yes	Longitudinal (time-point) samples	40 successful fASTQ files		Yes - looking at LTR recipient and allograft virome	Manuscript Results: Viruses from four major families identified: Anelloviridae, Herpesviridae, Polyomaviridae, Parvoviridae. Most abundant being Anelloviridae. Sample Results: Viral families found in specific samples presented below.	Anelloviridae confirmed in some samples, as well as Polyomaviriae, and Herpesviridae species, and various different bacteriophages.
	SRR6316200	recipient	45	BAL			13-31	yes					Anelloviridae, Myoviridae, Siphoviridae	Myoviridae, Phycodnaviridae, Podovirirdae, Siphoviridae, unclassified Caudovirales family, unclassified viruses
	SRR6316201	donor	19	BAL			13-28		0 days (pre-transplant)				Anelloviridae, Circoviridae, Herpesviridae, Polyomaviridae, Myoviridae, Podoviridae, Siphoviridae	Herpesviridae, Microviridae, Myoviridae, Podoviridae, Siphoviridae, unclassified Causovirales family, unclassified viruses
	SRR6316204	recipient	54	BAL			13-28	yes	0 days (post-transplant)					Microviridae, Podoviridae, unclassified Caudovirales family
	SRR6316206	recipient	54	BAL			13-28	yes	166d					Autographviridae, Myoviridae, Schitoviridae, Siphoviridae, unclassified Caudovirales family, unclassified viruses
	SRR6316208	recipient	54	BAL			13-28	yes	83d					Polyomaviridae
	SRR6316210	donor	28	BAL			11-15		0 days (pre-transplant)				Anelloviridae, Inoviridae, Myoviridae, Siphoviridae	Myovirdae, Siphoviridae, unclassified Caudovirales family
	SRR6316215	recipient	66	BAL			11-15	yes	0 days (post-transplant)					Myoviridae, Siphoviridae, unclassified Caudovirales family
	SRR6316216	recipient	66	BAL			11-15	yes	295d					Myoviridae, Podoviridae, Siphoviridae, unclassified Caudovirales family, unclassified viruses
	SRR6316222	donor	34	BAL			13-31		0 days (pre-transplant)				Anelloviridae, Myoviridae, Siphoviridae	Siphoviridae, unclassified Caudovirales family, unclassified viruses
	SRR6316223	recipient	45	BAL			13-31	yes	101d					unclassified Megaviricetes family
	SRR6316227	NA	NA	BAL			NA							Inoviridae
	SRR6316234	recipient	26	BAL			13-19	yes	181d				Anelloviridae, Parvoviridae, Inoviridae	Phycodnaviridae, Siphoviridae, unclassified Caudovirales family
	SRR6316238	recipient	26	BAL			13-19	yes	51d					unclassified Caudovirales family
	SRR6316242	donor	32	BAL			11-27		0 days (pre-transplant)				Anelloviridae, Podoviridae, Siphoviridae	Myoviridae, Phycodnaviridae, Siphoviridae, unclassified Caudovirales family, unclassified viruses
	SRR6316246	recipient	22	BAL			11-27	yes	102d					Autographviridae, Microviridae, Myoviridae, Nudiviridae, Siphoviridae, unclassified Caudovirales family, unclassified viruses
	SRR6316248	recipient	22	BAL			11-27	yes	347d					Anelloviridae, Siphoviridae
	SRR6316249	recipient	66	BAL			11-15	yes	225d				Anelloviridae, Inoviridae, Myoviridae, Siphoviridae	Myoviridae, Siphoviridae, unclassified Caudovirales family, unclassified viruses
	SRR6316251	recipient	66	BAL			11-15	yes	59d					Anelloviridae
	SRR6316253	recipient	44	BAL			11-21	yes	42d				Anelloviridae, Siphoviridae	Anelloviridae
	SRR6316254	recipient	44	BAL			11-21	yes	182d					Myoviridae, unclassified Caudovirales family
	SRR6316255	donor	50	BAL			11-21		0 days (pre-transplant)					Anelloviridae, Siphoviridae, unclassified Caudovirales family
	SRR6316258	recipient	44	BAL			11-21	yes	335d					Myoviridae, Siphoviridae, unclassified Caudovirales family
	SRR6316260	recipient	53	BAL			12-09	yes	365d				Anelloviridae, Polyomaviridae, Myoviridae, Siphoviridae	Myoviridae, Siphoviridae, unclassified Caudovirales family, unclassified virus
	SRR6316262	recipient	53	BAL			12-09	yes	282d					Polyomaviridae, unclassified virus
	SRR6316263	recipient	53	BAL			12-09	yes	78d					unclassified virus
	SRR6316266	donor	20	BAL			12-09		0 days (pre-transplant)					Mimiviridae, Myoviridae, Podoviridae, Siphoviridae, unclassified Caudovirales family, unclassified viruses
	SRR6316274	recipient	62	BAL			12-02	yes	90d				Anelloviridae, Siphoviridae	Anelloviridae, Siphoviridae
	SRR6316276	recipient	62	BAL			12-02	yes	188d					Anelloviridae, Myoviridae, Siphoviridae, unclassified Caudovirales family
	SRR6316278	recipient	53	BAL			12-09	yes	1d				Anelloviridae, Polyomaviridae, Myoviridae, Siphoviridae	Myoviridae, Phycodnaviridae, Siphoviridae, unclassified Caudovirales family, unclassified virus
	SRR6316281	donor	36	BAL			11-03		0 days (pre-transplant)				Anelloviridae, Myoviridae, Podoviridae, Siphoviridae	Siphoviridae
	SRR6316285	recipient	28	BAL			11-03		66d					Autographviridae, Mimiviridae, Podoviridae, Schitoviridae, Siphoviridae, unclassified Caudovirales family
	SRR6316287	recipient	64	BAL			11-09	yes	0 days (post-transplant)				Anelloviridae, Inoviridae, Podoviridae, Siphoviridae	Myoviridae, Phycodnaviridae, Podoviridae, unclassified Caudovirales family
	SRR6316288	recipient	64	BAL			11-09	yes	72d					Anelloviridae, Myoviridae, Phycodnaviridae, Siphoviridae, unclassified Caudovirales family, unclassified viruses
	SRR6316290	recipient	26	BAL			13-19		107d				Anelloviridae, Parvoviridae, Inoviridae	Anelloviridae, Siphoviridae
	SRR6316305	recipient	21	BAL			13-20		41d				Anelloviridae	Siphoviridae, unclassified Caudovirales family
	SRR6316310	donor	25	BAL			13-17		0 days (pre-transplant)				Anelloviridae, Herpesviridae	Myoviridae, Siphoviridae
	SRR6316311	recipient	36	BAL			12-12	yes	185d				Anelloviridae, Inoviridae, Siphoviridae	Myoviridae, Phycodnaviridae, Podovirdae, Siphoviridae, unclassified Caudovirales family, unclassified viruses
	SRR6316312	recipient	36	BAL			12-12	yes	368d					Autographviridae, Myoviridae, Phycodnaviridae, unclassified Caudovirales family
	SRR6316313	recipient	36	BAL			12-12	yes	94d					Myoviridae, Phycodnaviridae, Podoviridae, Siphoviride, unclassified Caudovirales family, unclassified viruses
	SRR6316315	recipient	36	BAL			12-12	yes	46d					Myoviridae, Siphoviridae, unclassified Caudovirales family, unclassified viruses
PRJNA494633		Mixed (acute respiratory infections)	mixed (2 months - 82 years)	nasopharyngeal swabs nasopharyngeal aspirates sputum	28 positive samples = 6 viral infections, 9 negative samples) 37 samples: NSP 20 samples NPA 10 samples SPU 7 samples	39 FASTQ files		no		32 successful FASTQ files			Manuscript Results: Nothing specifically presenting results of major viral families. Some specific viral targets presented for method validation and optimisation. Method to capture both DNA and RNA viruses Sample Results: Some specific viral specied targeted provided	Most viruses captured were DNA viruses, while minimal were RNA virus, more were unclassified.
	SRR7963108		5	Sputum			28						HRV/EV, Epstein-Baar Virus (EBV)	Picornaviridae (RNA) - mapped to Rhinovirus, unclassified Caudovirales family
	SRR7963109		7	Sputum			27						AdV, HPIV	unclassified Caudovirales family
	SRR7963110		6m	NPS			26						AdV, HRV/EV, RSV	Microviridae, Picornaviridae (RNA) - mapped to rhinovirus, Siphoviridae, unclassified Caudovirales family
	SRR7963111		5m	NPS			25						AdV, HRV/EV, cytomegalovirus (CM), Human parainfluenza virus (HPIV)	Anelloviridae, Herpesviridae - Cytomegalovirus (human betaherpesvirus), Paramyxoviridae (RNA), Picornaviridae (RNA) - mapped to Rhinovirus, unclassified Caudovirales family
	SRR7963112		2	NPA			24						HBoV, HMPV	Parvoviridae, Pneumoviridae (RNA), Siphoviridae
	SRR7963113		5	NPA			23						HBoV, Human metapnemoovirus (HMPV)	Parvoviridae, Podoviridae, Siphoviridae, unclassified Caudovirales family
	SRR7963114		7m	NPA			22						AdV, Human Herpes Virus	Herpesviridae - mapped to human betaherpesvirus, Podoviridae, Siphoviridae, unclassified Caudovirales family
	SRR7963115		8	Sputum			21						AdV	Siphoviridae, unclassified Caudovirales family
	SRR7963116		9m	NPA			30						neg - no specific target	Microviridae, Myoviridae, Salasmaviridae, Schitoviridae, Siphoviridae, unclassified Caudovirales family, unclassified virus
	SRR7963117		4m	NPA			29						neg - no specific target	Siphoviridae, unclassified Caudovirales family
	SRR7963118		2	NPS			19						Human Bocavirus (HBoV)	Myoviridae, Podoviridae, Siphoviridae, unclassified Caudovirales family, unclassified viruses
	SRR7963119		2m	NPA			20						Adenovirus (AdV)	Adenoviridae - aligned to human adenovirus, unclassified Caudovirales family
	SRR7963120		50	NPS			17						IAV	Siphoviridae, unclassified Caudovirales family
	SRR7963122		58	NPS			15						Influenza A (IAV)	Siphoviridae
	SRR7963123		63	NPS			16						IAV	Autographviridae, Microviridae, Podoviridae, Schitoviridae, Siphoviridae, unclassified Caudovirales family, unclassified virus
	SRR7963124		2	NPS			13						Measles virus (MV)	Adenoviridae - mapped to human adenovirus, Paramyxoviridae (RNA) - aligned to measles morbillivirus
	SRR7963125		10	NPS			14						Influenza B (IBV)	unclassified Caudovirales family
	SRR7963128		8m	NPA			31						neg - no specific target	Autographviridae, Microviridae, Myoviridae, Siphoviridae, unclassified Caudovirales family
	SRR7963129		2	NPS			32						neg - no specific target	Myoviridae, Siphoviridae, unclassified Caudovirales family, unclassified virus
	SRR7963130		5	NPS			33						neg - no specific target	Myoviridae, Siphoviridae, unclassified Caudovirales family
	SRR7963131		1	NPA			34						neg - no specific target	Myoviridae, Podoviridae, Siphoviridae, unclassified Caudovirales family, unclassified viruses
	SRR7963133		2	NPS			36						neg - no specific target	Parvoviridae
	SRR7963134		25	Sputum			37						neg - no specific target	Siphoviridae
	SRR7963137		1	NPS			7						MPV	Pneumoviridae (RNA)
	SRR7963138		54	NPS			8						Human coronavirus (HCoV)	Coronaviridae (RNA) - aligned to human coronavirus, Siphoviridae
	SRR7963139		3m	NPA			5						Respiratory syncytial virus (RSV)	Pneumoviridae (RNA), unclassified Caudovirales family, unclassified virus
	SRR7963140		13	NPS			6						RSV	unclassified Caudovirales family
	SRR7963142		5	Sputum			4						HRV	unclassified Caudovirales family
	SRR7963143		5m	NPS			1						Human rhinovirus (HRV)	Picornaviridae (RNA) - aligned to rhinovirus
	SRR7963144		3m	NPS			2						HRV	Picornaviridae (RNA) - aligned to rhinovirus
	SRR7963145		82	NPS			9						HCoV	Coronaviridae (RNA) - aligned to human coronavirus, Siphoviridae
	SRR7963146		5	NPS			10						HCoV	Coronaviridae (RNA) - aligned to human coronavirus, Myoviridae, Siphoviridae, unclassified Caudovirales family
PRJNA671740		Cancer (lung adenocarcinoma)	NA	Lung tissue sample	25 patients/cancer tissue samples 5 tissue sample pools	5 FASTQ files		no		1 successful FASTQ files	Pooled samples		Manuscript Results: Main families identified from the lung tissue specific samples include Anellovirus, Human Endogenous Retroviruses, Polyomavirus, and Human pegvirus. Sample Results: Some specific viral specied targeted provided:	All viral results correspond to the viral family Siphoviridae, with a genus being identified as Arequatrovirus.
	SRR12949747			Tissue			LungCaTissue2				5 samples in pool		Human Endogenous Retroviruses, Human pegvirus	Siphoviridae
PRJNA779483		Acute respiratory infection (all with symptoms)	children (all under 5)	throat swabs	411 samples 37 sample pools (11-12 samples each)	37 sample pools (11-12 samples represented in ech FASTQ file)		no	differ by season collection	33 successful FASTQ files	pooled samples (11 - 12 samples per pool)		Manuscript Results: Main viral families found include Picornaviridae, Parvoviridae, Paramyxoviridae, Coronaviridae, Anelloviridae. Human Bocavirus was a major genus detected within the samples, also found were human enteroviruses, and cornoviridae. Sample Results: Some specific viral specied targeted provided:	Some of the major families identified in the study were identified, these being Picornoviridae, Parvoviridae, as well as Siphoviridae and unclassified Caudovirales families. The major viral genus human bocavirus was also identified. Also identified some enteroviruses.
	SRR16914352			throat swab			xzswab001				11			Siphoviridae, unclassified Caudovirales family
	SRR16914353			throat swab			xzswab002				11			unclassified virus
	SRR16914354			throat swab			xzswab003				11		Parvovridae	Parvoviridae - Bocaparvovirus, Siphoviridae, unclassified Caudovirales family
	SRR16914356			throat swab			xzswab004				11			Schitoviridae, Siphoviridae, unclassified Caudovirales family, unclassified virus
	SRR16914357			throat swab			xzswab005				11		Anelloviridae, Parvoviridae	Microviridae, Parvoviridae - Bocaparvovirus, Siphoviridae, unclassified Caudovirales family
	SRR16914358			throat swab			xzswab006				11			Siphoviridae, unclassified Caudovirales family
	SRR16914394			throat swab			xzswab008				11			Siphoviridae, unclassified Caudovirales family
	SRR16914709			throat swab			xzswab009				11		Picornaviridae	Picornaviridae (RNA) - aligned to Coxsackievirus, Siphoviridae
	SRR16914710			throat swab			xzswab010				11		Picornaviridae	Picornaviridae (RNA) - aligned to Coxsackievirus, Siphoviridae, unclassified Caudovirales family
	SRR16914718			throat swab			xzswab011				11			Siphoviridae, unclassified Caudovirales family
	SRR16914719			throat swab			xzswab012				11		Picornaviridae	Picornaviridae (RNA) - aligned to Coxsackievirus, Siphoviridae, unclassified Caudovirales family
	SRR16914726			throat swab			xzswab014				11			Siphoviridae, unclassified Caudovirales family
	SRR16914728			throat swab			xzswab015				11		Picornaviridae	Herelleviridae, Picornaviridae (RNA) - aligned to Cardiovirus and enterovirus, Siphoviridae, unclassified Caudovirales family
	SRR16914729			throat swab			xzswab016				11			Siphoviridae, unclassified Caudovirales family
	SRR16914730			throat swab			xzswab017				11		Picornaviridae	Myoviridae, Siphoviridae
	SRR16914833			throat swab			xzswab018				11		Picornaviridae	Picornaviridae (RNA) - aligned to Coxsackievirus, Siphoviridae, unclassified Caudovirales family
	SRR16915045			throat swab			xzswab022				11			Siphoviridae, unclassified Caudovirales family
	SRR16915046			throat swab			xzswab021				11		Anelloviridae, Parvoviridae	Parvoviridae - Bocaparvovirus, Siphoviridae
	SRR16915047			throat swab			xzswab019				11			Siphoviridae, unclassified Caudovirales family
	SRR16915048			throat swab			xzswab023				11		Paramyxoviridae	Microviridae, Siphoviridae, unclassified Caudovirales famliy
	SRR16915060			throat swab			xzswab024				11		Anelloviridae	Siphoviridae, unclassified Caudovirales family
	SRR16915063			throat swab			xzswab025				11			Microviridae, unclassified Caudovirales family
	SRR16915089			throat swab			xzswab026				11			Siphoviridae, unclassified Caudovirales family
	SRR16915090			throat swab			xzswab027				11			Siphoviridae, unclassified Caudovirales family
	SRR16915091			throat swab			xzswab028				11		Picornaviridae	Picornaviridae (RNA) - aligned to Coxsackievirus, Siphoviridae, unclassified Caudovirales family
	SRR16915093			throat swab			xzswab029				11		Anelloviridae	Siphoviridae, unclassified Caudovirales family
	SRR16915094			throat swab			xzswab030				11			Siphoviridae, unclassified Caudovirales family
	SRR16915095			throat swab			xzswab031				11		Picornaviridae	Picornaviridae - aligned to enterovirus, Podoviridae, Siphoviridae
	SRR16915392			throat swab			xzswab032				11			Siphoviridae, unclassified Caudovirales family
	SRR16915481			throat swab			xzswab033				11			unclassified Caudovirales family
	SRR16915503			throat swab			xzswab034				11			Siphoviridae
	SRR16915507			throat swab			xzswab035				11			Herelleviridae, Siphoviridae
	SRR16915510			throat swab			xzswab039				12			Myoviridae, Siphoviridae, unclassified Caudovirales family
