# Supplementary material for: Exploring the Complexity of the Human Respiratory Virome through an In Silico Analysis of Shotgun Metagenomic Data Retrieved from Public Repositories
Source: Viruses. 2024 Jun 13;16(6):953. doi: 10.3390/v16060953 (PMC11209621; doi:10.3390/v16060953)
Supplement: Supplementary file 1 [file viruses-16-00953-s001.zip › Conradie_et_al_Supplemental/TABLE_S4.xlsx]

## Sheet: Sheet1
Bioproject	sample	lca_taxonomic_rank	lca_taxonomic_name	lca_taxlineage	lca_family	aln_taxname	RPKM
PRJEB32062	ERR3274616	family	Siphoviridae	Viruses;Duplodnaviria;Heunggongvirae;Uroviricota;Caudoviricetes;Caudovirales;Siphoviridae	Siphoviridae	Microbacterium phage Hendrix	4134.12
PRJEB32062	ERR3274632	order	Caudovirales	Viruses;Duplodnaviria;Heunggongvirae;Uroviricota;Caudoviricetes;Caudovirales	unclassified Caudovirales family	Enterococcus phage EFC-1	827.634
PRJEB32062	ERR3274631	superkingdom	Viruses	Viruses	unclassified Viruses family	Paramecium bursaria Chlorella virus FR483	60432.2
PRJEB32062	ERR3274628	superkingdom	Viruses	Viruses	unclassified Viruses family	Paramecium bursaria Chlorella virus FR483	15580.5
PRJEB32062	ERR3274637	family	Myoviridae	Viruses;Duplodnaviria;Heunggongvirae;Uroviricota;Caudoviricetes;Caudovirales;Myoviridae	Myoviridae	Cronobacter phage vB_CsaM_GAP32	56975
PRJEB32062	ERR3274632	family	Myoviridae	Viruses;Duplodnaviria;Heunggongvirae;Uroviricota;Caudoviricetes;Caudovirales;Myoviridae	Myoviridae	Cronobacter phage vB_CsaM_GAP32	12095.7
PRJEB32062	ERR3274620	family	Phycodnaviridae	Viruses;Varidnaviria;Bamfordvirae;Nucleocytoviricota;Megaviricetes;Algavirales;Phycodnaviridae	Phycodnaviridae	Ostreococcus lucimarinus virus 2	14085.7
PRJEB32062	ERR3274628	family	Podoviridae	Viruses;Duplodnaviria;Heunggongvirae;Uroviricota;Caudoviricetes;Caudovirales;Podoviridae	Podoviridae	Vibrio phage VvAW1	4011.35
PRJEB32062	ERR3274626	order	Caudovirales	Viruses;Duplodnaviria;Heunggongvirae;Uroviricota;Caudoviricetes;Caudovirales	unclassified Caudovirales family	Escherichia phage alia	6761.75
PRJEB32062	ERR3274615	family	Siphoviridae	Viruses;Duplodnaviria;Heunggongvirae;Uroviricota;Caudoviricetes;Caudovirales;Siphoviridae	Siphoviridae	Streptococcus phage SM1	5864.91
PRJEB32062	ERR3274634	family	Myoviridae	Viruses;Duplodnaviria;Heunggongvirae;Uroviricota;Caudoviricetes;Caudovirales;Myoviridae	Myoviridae	Cronobacter phage vB_CsaM_GAP32	48393.2
PRJEB32062	ERR3274616	species	Ectocarpus siliculosus virus 1	Viruses;Varidnaviria;Bamfordvirae;Nucleocytoviricota;Megaviricetes;Algavirales;Phycodnaviridae;Phaeovirus;Ectocarpus siliculosus virus 1	Phycodnaviridae	Ectocarpus siliculosus virus 1	13315.9
PRJEB32062	ERR3274635	family	Myoviridae	Viruses;Duplodnaviria;Heunggongvirae;Uroviricota;Caudoviricetes;Caudovirales;Myoviridae	Myoviridae	Cronobacter phage vB_CsaM_GAP32	27210.5
PRJEB32062	ERR3274613	superkingdom	Viruses	Viruses	unclassified Viruses family	Pseudomonas phage YMC12/01/R24	21164.4
PRJEB32062	ERR3274615	species	Planktothrix phage PaV-LD	Viruses;Duplodnaviria;Heunggongvirae;Uroviricota;Caudoviricetes;Caudovirales;Siphoviridae;unclassified Siphoviridae;Planktothrix phage PaV-LD	Siphoviridae	Planktothrix phage PaV-LD	2104.22
PRJEB32062	ERR3274632	superkingdom	Viruses	Viruses	unclassified Viruses family	Paramecium bursaria Chlorella virus FR483	20356.8
PRJEB32062	ERR3274616	superkingdom	Viruses	Viruses	unclassified Viruses family	Arthrobacter phage KBurrousTX	4371.72
PRJEB32062	ERR3274626	order	Caudovirales	Viruses;Duplodnaviria;Heunggongvirae;Uroviricota;Caudoviricetes;Caudovirales	unclassified Caudovirales family	Pseudomonas phage F116	5793.64
PRJEB32062	ERR3274628	species	Bacillus virus SPbeta	Viruses;Duplodnaviria;Heunggongvirae;Uroviricota;Caudoviricetes;Caudovirales;Siphoviridae;Spbetavirus;Bacillus virus SPbeta	Siphoviridae	Bacillus virus SPbeta	762.06
PRJEB32062	ERR3274616	no rank	Microbacterium phage Hendrix	Viruses;Duplodnaviria;Heunggongvirae;Uroviricota;Caudoviricetes;Caudovirales;Siphoviridae;Rogerhendrixvirus;Microbacterium virus Hendrix;Microbacterium phage Hendrix	Siphoviridae	Microbacterium phage Hendrix	4588.67
PRJEB32062	ERR3274635	superkingdom	Viruses	Viruses	unclassified Viruses family	Paramecium bursaria Chlorella virus FR483	13451.9
PRJEB32062	ERR3274637	superkingdom	Viruses	Viruses	unclassified Viruses family	Bacillus phage vB_BanS-Tsamsa	5597.19
PRJEB32062	ERR3274616	family	Siphoviridae	Viruses;Duplodnaviria;Heunggongvirae;Uroviricota;Caudoviricetes;Caudovirales;Siphoviridae	Siphoviridae	Microbacterium phage KaiHaiDragon	4515.18
PRJEB32062	ERR3274636	order	Caudovirales	Viruses;Duplodnaviria;Heunggongvirae;Uroviricota;Caudoviricetes;Caudovirales	unclassified Caudovirales family	Listeria phage LP-030-2	1866.75
PRJEB32062	ERR3274620	superkingdom	Viruses	Viruses	unclassified Viruses family	Mollivirus sibericum	11336.7
PRJEB32062	ERR3274613	genus	Pandoravirus	Viruses;unclassified viruses;unclassified DNA viruses;unclassified dsDNA viruses;Pandoravirus	unclassified Viruses family	Pandoravirus salinus	20069.3
PRJEB32062	ERR3274628	species	Planktothrix phage PaV-LD	Viruses;Duplodnaviria;Heunggongvirae;Uroviricota;Caudoviricetes;Caudovirales;Siphoviridae;unclassified Siphoviridae;Planktothrix phage PaV-LD	Siphoviridae	Planktothrix phage PaV-LD	733.15
PRJEB32062	ERR3274620	superkingdom	Viruses	Viruses	unclassified Viruses family	Escherichia phage 500465-2	14441.7
PRJEB32062	ERR3274635	no rank	unclassified Siphoviridae	Viruses;Duplodnaviria;Heunggongvirae;Uroviricota;Caudoviricetes;Caudovirales;Siphoviridae;unclassified Siphoviridae	Siphoviridae	Streptococcus phage phiARI0462	3010.04
PRJEB32062	ERR3274634	superkingdom	Viruses	Viruses	unclassified Viruses family	Paramecium bursaria Chlorella virus FR483	32631.1
PRJEB32062	ERR3274615	order	Caudovirales	Viruses;Duplodnaviria;Heunggongvirae;Uroviricota;Caudoviricetes;Caudovirales	unclassified Caudovirales family	Faecalibacterium phage FP_Mushu	1192.58
PRJEB32062	ERR3274628	species	Anomala cuprea entomopoxvirus	Viruses;Varidnaviria;Bamfordvirae;Nucleocytoviricota;Pokkesviricetes;Chitovirales;Poxviridae;Entomopoxvirinae;Alphaentomopoxvirus;Anomala cuprea entomopoxvirus	Poxviridae	Anomala cuprea entomopoxvirus	643.905
PRJEB32062	ERR3274615	order	Caudovirales	Viruses;Duplodnaviria;Heunggongvirae;Uroviricota;Caudoviricetes;Caudovirales	unclassified Caudovirales family	Bacillus phage BalMu-1	1766.62
PRJEB32062	ERR3274636	order	Caudovirales	Viruses;Duplodnaviria;Heunggongvirae;Uroviricota;Caudoviricetes;Caudovirales	unclassified Caudovirales family	Streptococcus phage IC1	1869.57
PRJEB32062	ERR3274637	no rank	unclassified Prasinovirus	Viruses;Varidnaviria;Bamfordvirae;Nucleocytoviricota;Megaviricetes;Algavirales;Phycodnaviridae;Prasinovirus;unclassified Prasinovirus	Phycodnaviridae	Yellowstone lake phycodnavirus 1	6663.21
PRJEB32062	ERR3274616	family	Siphoviridae	Viruses;Duplodnaviria;Heunggongvirae;Uroviricota;Caudoviricetes;Caudovirales;Siphoviridae	Siphoviridae	Streptomyces phage Yosif	4010.43
PRJEB32062	ERR3274637	superkingdom	Viruses	Viruses	unclassified Viruses family	Cafeteria roenbergensis virus BV-PW1	5561.5
PRJEB32062	ERR3274636	family	Myoviridae	Viruses;Duplodnaviria;Heunggongvirae;Uroviricota;Caudoviricetes;Caudovirales;Myoviridae	Myoviridae	Cronobacter phage vB_CsaM_GAP32	27427.2
PRJEB32062	ERR3274636	superkingdom	Viruses	Viruses	unclassified Viruses family	Only Syngen Nebraska virus 5	1368.14
PRJEB32062	ERR3274635	family	Siphoviridae	Viruses;Duplodnaviria;Heunggongvirae;Uroviricota;Caudoviricetes;Caudovirales;Siphoviridae	Siphoviridae	Staphylococcus virus EW	2928.65
PRJEB32062	ERR3274634	no rank	Bacillus phage G	Viruses;Duplodnaviria;Heunggongvirae;Uroviricota;Caudoviricetes;Caudovirales;Myoviridae;Donellivirus;Bacillus virus G;Bacillus phage G	Myoviridae	Bacillus phage G	2745.16
PRJEB32062	ERR3274634	order	Caudovirales	Viruses;Duplodnaviria;Heunggongvirae;Uroviricota;Caudoviricetes;Caudovirales	unclassified Caudovirales family	Bacillus virus SPbeta	2538.24
PRJEB32062	ERR3274636	superkingdom	Viruses	Viruses	unclassified Viruses family	Agrobacterium phage OLIVR5	1556.91
PRJEB32062	ERR3274636	superkingdom	Viruses	Viruses	unclassified Viruses family	Bacillus virus SPbeta	1595.53
PRJEB32062	ERR3274636	species	Bacillus virus SPbeta	Viruses;Duplodnaviria;Heunggongvirae;Uroviricota;Caudoviricetes;Caudovirales;Siphoviridae;Spbetavirus;Bacillus virus SPbeta	Siphoviridae	Bacillus virus SPbeta	1625.52
PRJEB32062	ERR3274615	order	Caudovirales	Viruses;Duplodnaviria;Heunggongvirae;Uroviricota;Caudoviricetes;Caudovirales	unclassified Caudovirales family	Flavobacterium phage vB_FspS_mymlan6-1	1764.58
PRJEB32062	ERR3274636	superkingdom	Viruses	Viruses	unclassified Viruses family	Paramecium bursaria Chlorella virus FR483	19638.2
PRJEB32062	ERR3274624	order	Caudovirales	Viruses;Duplodnaviria;Heunggongvirae;Uroviricota;Caudoviricetes;Caudovirales	unclassified Caudovirales family	Pseudomonas virus phiCTX	10288.6
PRJEB32062	ERR3274615	order	Caudovirales	Viruses;Duplodnaviria;Heunggongvirae;Uroviricota;Caudoviricetes;Caudovirales	unclassified Caudovirales family	Bacillus phage vB_BsuM-Goe3	2885.62
PRJEB32062	ERR3274637	superkingdom	Viruses	Viruses	unclassified Viruses family	Escherichia phage 500465-2	6050.47
PRJEB32062	ERR3274615	order	Caudovirales	Viruses;Duplodnaviria;Heunggongvirae;Uroviricota;Caudoviricetes;Caudovirales	unclassified Caudovirales family	Flavobacterium phage vB_FspM_pippi8-1	1759.23
PRJEB32062	ERR3274636	superkingdom	Viruses	Viruses	unclassified Viruses family	Only Syngen Nebraska virus 5	2282.27
PRJEB32062	ERR3274615	superkingdom	Viruses	Viruses	unclassified Viruses family	Ralstonia phage phiRSL1	2552.1
PRJEB32062	ERR3274621	order	Caudovirales	Viruses;Duplodnaviria;Heunggongvirae;Uroviricota;Caudoviricetes;Caudovirales	unclassified Caudovirales family	Lactobacillus prophage Lj928	2661.4
PRJEB32062	ERR3274615	family	Myoviridae	Viruses;Duplodnaviria;Heunggongvirae;Uroviricota;Caudoviricetes;Caudovirales;Myoviridae	Myoviridae	Salmonella phage SEN34	2306.74
PRJEB32062	ERR3274621	order	Caudovirales	Viruses;Duplodnaviria;Heunggongvirae;Uroviricota;Caudoviricetes;Caudovirales	unclassified Caudovirales family	Streptococcus phage K13	2647.07
PRJEB32062	ERR3274636	order	Caudovirales	Viruses;Duplodnaviria;Heunggongvirae;Uroviricota;Caudoviricetes;Caudovirales	unclassified Caudovirales family	Escherichia phage JES2013	1523.58
PRJEB32062	ERR3274614	species	Campylobacter phage PC10	Viruses;Duplodnaviria;Heunggongvirae;Uroviricota;Caudoviricetes;Caudovirales;Myoviridae;unclassified Myoviridae;Campylobacter phage PC10	Myoviridae	Campylobacter phage PC10	90026
PRJEB32062	ERR3274621	superkingdom	Viruses	Viruses	unclassified Viruses family	Streptococcus phage SMP	2903.79
PRJEB32062	ERR3274626	species	Planktothrix phage PaV-LD	Viruses;Duplodnaviria;Heunggongvirae;Uroviricota;Caudoviricetes;Caudovirales;Siphoviridae;unclassified Siphoviridae;Planktothrix phage PaV-LD	Siphoviridae	Planktothrix phage PaV-LD	5431.42
PRJEB32062	ERR3274626	no rank	Lactobacillus phage iLp1308	Viruses;Duplodnaviria;Heunggongvirae;Uroviricota;Caudoviricetes;Caudovirales;Siphoviridae;Colunavirus;Lactobacillus virus iLp1308;Lactobacillus phage iLp1308	Siphoviridae	Lactobacillus phage iLp1308	4782.74
PRJEB32062	ERR3274621	family	Siphoviridae	Viruses;Duplodnaviria;Heunggongvirae;Uroviricota;Caudoviricetes;Caudovirales;Siphoviridae	Siphoviridae	Lactococcus phage bIL310	5663.45
PRJEB32062	ERR3274615	family	Myoviridae	Viruses;Duplodnaviria;Heunggongvirae;Uroviricota;Caudoviricetes;Caudovirales;Myoviridae	Myoviridae	Vibrio phage martha 12B12	877.186
PRJEB32062	ERR3274627	superkingdom	Viruses	Viruses	unclassified Viruses family	Mesorhizobium phage vB_MloP_Lo5R7ANS	122160
PRJEB32062	ERR3274615	order	Caudovirales	Viruses;Duplodnaviria;Heunggongvirae;Uroviricota;Caudoviricetes;Caudovirales	unclassified Caudovirales family	Cronobacter phage vB_CsaM_GAP32	1004.26
PRJEB32062	ERR3274626	family	Siphoviridae	Viruses;Duplodnaviria;Heunggongvirae;Uroviricota;Caudoviricetes;Caudovirales;Siphoviridae	Siphoviridae	Lactococcus phage P092	4670.94
PRJEB32062	ERR3274615	species	Ectocarpus siliculosus virus 1	Viruses;Varidnaviria;Bamfordvirae;Nucleocytoviricota;Megaviricetes;Algavirales;Phycodnaviridae;Phaeovirus;Ectocarpus siliculosus virus 1	Phycodnaviridae	Ectocarpus siliculosus virus 1	2318.52
PRJEB32062	ERR3274615	order	Caudovirales	Viruses;Duplodnaviria;Heunggongvirae;Uroviricota;Caudoviricetes;Caudovirales	unclassified Caudovirales family	Pectobacterium phage My1	996.98
PRJEB32062	ERR3274615	no rank	unclassified Myoviridae	Viruses;Duplodnaviria;Heunggongvirae;Uroviricota;Caudoviricetes;Caudovirales;Myoviridae;unclassified Myoviridae	Myoviridae	Mannheimia phage vB_MhM_3927AP2	932.451
PRJEB32062	ERR3274624	order	Caudovirales	Viruses;Duplodnaviria;Heunggongvirae;Uroviricota;Caudoviricetes;Caudovirales	unclassified Caudovirales family	Staphylococcus phage StauST398-4	3174.9
PRJEB32062	ERR3274615	class	Megaviricetes	Viruses;Varidnaviria;Bamfordvirae;Nucleocytoviricota;Megaviricetes	unclassified Megaviricetes family	Chrysochromulina ericina virus	1367.33
PRJEB32062	ERR3274629	family	Siphoviridae	Viruses;Duplodnaviria;Heunggongvirae;Uroviricota;Caudoviricetes;Caudovirales;Siphoviridae	Siphoviridae	Staphylococcus phage StauST398-4	7936.19
PRJEB32062	ERR3274615	family	Siphoviridae	Viruses;Duplodnaviria;Heunggongvirae;Uroviricota;Caudoviricetes;Caudovirales;Siphoviridae	Siphoviridae	Paenibacillus phage Wanderer	2929.28
PRJEB32062	ERR3274615	order	Caudovirales	Viruses;Duplodnaviria;Heunggongvirae;Uroviricota;Caudoviricetes;Caudovirales	unclassified Caudovirales family	Bacillus phage Deep Blue	1612.17
PRJEB32062	ERR3274615	order	Caudovirales	Viruses;Duplodnaviria;Heunggongvirae;Uroviricota;Caudoviricetes;Caudovirales	unclassified Caudovirales family	Enterobacteria phage P4	1236.21
PRJEB32062	ERR3274615	species	Burkholderia phage KS9	Viruses;Duplodnaviria;Heunggongvirae;Uroviricota;Caudoviricetes;Caudovirales;Siphoviridae;unclassified Siphoviridae;Burkholderia phage KS9	Siphoviridae	Burkholderia phage KS9	841.376
PRJEB32062	ERR3274615	superkingdom	Viruses	Viruses	unclassified Viruses family	Microbacterium phage Min1	857.868
PRJEB32062	ERR3274616	order	Caudovirales	Viruses;Duplodnaviria;Heunggongvirae;Uroviricota;Caudoviricetes;Caudovirales	unclassified Caudovirales family	Bacillus phage G	12206.9
PRJEB32062	ERR3274615	family	Phycodnaviridae	Viruses;Varidnaviria;Bamfordvirae;Nucleocytoviricota;Megaviricetes;Algavirales;Phycodnaviridae	Phycodnaviridae	Paramecium bursaria Chlorella virus AR158	1046.39
PRJEB32062	ERR3274615	superkingdom	Viruses	Viruses	unclassified Viruses family	Diadromus pulchellus ascovirus 4a	1972.17
PRJEB32062	ERR3274620	superkingdom	Viruses	Viruses	unclassified Viruses family	Pseudomonas phage YMC12/01/R24	14674
PRJEB32062	ERR3274621	superkingdom	Viruses	Viruses	unclassified Viruses family	Salmonella phage SJ46	6967.4
PRJEB32062	ERR3274615	genus	Biseptimavirus	Viruses;Duplodnaviria;Heunggongvirae;Uroviricota;Caudoviricetes;Caudovirales;Siphoviridae;Bronfenbrennervirinae;Biseptimavirus	Siphoviridae	Staphylococcus phage P1105	756.523
PRJEB32062	ERR3274615	order	Caudovirales	Viruses;Duplodnaviria;Heunggongvirae;Uroviricota;Caudoviricetes;Caudovirales	unclassified Caudovirales family	Rhizobium phage RR1-A	4620.37
PRJEB32062	ERR3274615	superkingdom	Viruses	Viruses	unclassified Viruses family	Streptomyces phage Danzina	5166.46
PRJEB32062	ERR3274632	family	Siphoviridae	Viruses;Duplodnaviria;Heunggongvirae;Uroviricota;Caudoviricetes;Caudovirales;Siphoviridae	Siphoviridae	Staphylococcus phage StauST398-4	8767.47
PRJEB32062	ERR3274615	species	Aureococcus anophagefferens virus	Viruses;Varidnaviria;Bamfordvirae;Nucleocytoviricota;Megaviricetes;Algavirales;Phycodnaviridae;unclassified Phycodnaviridae;Aureococcus anophagefferens virus	Phycodnaviridae	Aureococcus anophagefferens virus	1378.72
PRJEB32062	ERR3274620	superkingdom	Viruses	Viruses	unclassified Viruses family	Bacillus phage vB_BanS-Tsamsa	14392.7
PRJEB32062	ERR3274615	subfamily	Peduovirinae	Viruses;Duplodnaviria;Heunggongvirae;Uroviricota;Caudoviricetes;Caudovirales;Myoviridae;Peduovirinae	Myoviridae	Ralstonia phage RSY1	878.439
PRJEB32062	ERR3274620	class	Megaviricetes	Viruses;Varidnaviria;Bamfordvirae;Nucleocytoviricota;Megaviricetes	unclassified Megaviricetes family	Chrysochromulina ericina virus	14598.2
PRJEB32062	ERR3274615	family	Myoviridae	Viruses;Duplodnaviria;Heunggongvirae;Uroviricota;Caudoviricetes;Caudovirales;Myoviridae	Myoviridae	Burkholderia phage BcepMu	941.514
PRJEB32062	ERR3274624	order	Caudovirales	Viruses;Duplodnaviria;Heunggongvirae;Uroviricota;Caudoviricetes;Caudovirales	unclassified Caudovirales family	Salmonella phage ST64T	2497.29
PRJEB32062	ERR3274615	order	Caudovirales	Viruses;Duplodnaviria;Heunggongvirae;Uroviricota;Caudoviricetes;Caudovirales	unclassified Caudovirales family	Deep-sea thermophilic phage D6E	4668.95
PRJEB32062	ERR3274621	species	Gordonia phage McGonagall	Viruses;Duplodnaviria;Heunggongvirae;Uroviricota;Caudoviricetes;Caudovirales;Siphoviridae;unclassified Siphoviridae;Gordonia phage McGonagall	Siphoviridae	Gordonia phage McGonagall	2439.74
PRJEB32062	ERR3274615	family	Myoviridae	Viruses;Duplodnaviria;Heunggongvirae;Uroviricota;Caudoviricetes;Caudovirales;Myoviridae	Myoviridae	Enterobacter phage Arya	937.737
PRJEB32062	ERR3274613	order	Caudovirales	Viruses;Duplodnaviria;Heunggongvirae;Uroviricota;Caudoviricetes;Caudovirales	unclassified Caudovirales family	Bacillus phage 0305phi8-36	21467.7
PRJEB32062	ERR3274621	family	Siphoviridae	Viruses;Duplodnaviria;Heunggongvirae;Uroviricota;Caudoviricetes;Caudovirales;Siphoviridae	Siphoviridae	Lactococcus phage bIL312	2362.19
PRJEB32062	ERR3274621	family	Siphoviridae	Viruses;Duplodnaviria;Heunggongvirae;Uroviricota;Caudoviricetes;Caudovirales;Siphoviridae	Siphoviridae	Gordonia phage Neville	2834.77
PRJEB32062	ERR3274629	family	Myoviridae	Viruses;Duplodnaviria;Heunggongvirae;Uroviricota;Caudoviricetes;Caudovirales;Myoviridae	Myoviridae	Cronobacter phage vB_CsaM_GAP32	2899.22
PRJEB32062	ERR3274619	order	Caudovirales	Viruses;Duplodnaviria;Heunggongvirae;Uroviricota;Caudoviricetes;Caudovirales	unclassified Caudovirales family	Bacillus phage JL	65720.3
PRJEB32062	ERR3274616	order	Caudovirales	Viruses;Duplodnaviria;Heunggongvirae;Uroviricota;Caudoviricetes;Caudovirales	unclassified Caudovirales family	Haemophilus phage Aaphi23	4227.98
PRJEB32062	ERR3274621	no rank	unclassified Siphoviridae	Viruses;Duplodnaviria;Heunggongvirae;Uroviricota;Caudoviricetes;Caudovirales;Siphoviridae;unclassified Siphoviridae	Siphoviridae	Streptococcus phage phiARI0131-1	2375.68
PRJEB32062	ERR3274615	order	Caudovirales	Viruses;Duplodnaviria;Heunggongvirae;Uroviricota;Caudoviricetes;Caudovirales	unclassified Caudovirales family	Bacillus phage G	2088.83
PRJEB32062	ERR3274628	family	Myoviridae	Viruses;Duplodnaviria;Heunggongvirae;Uroviricota;Caudoviricetes;Caudovirales;Myoviridae	Myoviridae	Cronobacter phage vB_CsaM_GAP32	19168.9
PRJEB32062	ERR3274629	superkingdom	Viruses	Viruses	unclassified Viruses family	Paramecium bursaria Chlorella virus FR483	20876.2
PRJEB32062	ERR3274616	order	Caudovirales	Viruses;Duplodnaviria;Heunggongvirae;Uroviricota;Caudoviricetes;Caudovirales	unclassified Caudovirales family	Bacillus phage vB_BsuM-Goe3	8301.2
PRJEB32062	ERR3274615	order	Caudovirales	Viruses;Duplodnaviria;Heunggongvirae;Uroviricota;Caudoviricetes;Caudovirales	unclassified Caudovirales family	Haemophilus phage Aaphi23	1822.56
PRJEB32062	ERR3274632	family	Siphoviridae	Viruses;Duplodnaviria;Heunggongvirae;Uroviricota;Caudoviricetes;Caudovirales;Siphoviridae	Siphoviridae	Streptococcus phage phiARI0462	864.428
PRJEB32062	ERR3274629	superkingdom	Viruses	Viruses	unclassified Viruses family	Pseudomonas virus Pf1	7811.37
PRJEB32062	ERR3274632	superkingdom	Viruses	Viruses	unclassified Viruses family	Only Syngen Nebraska virus 5	1174.39
PRJEB32062	ERR3274631	family	Myoviridae	Viruses;Duplodnaviria;Heunggongvirae;Uroviricota;Caudoviricetes;Caudovirales;Myoviridae	Myoviridae	Cronobacter phage vB_CsaM_GAP32	33479.7
PRJEB32062	ERR3274615	order	Caudovirales	Viruses;Duplodnaviria;Heunggongvirae;Uroviricota;Caudoviricetes;Caudovirales	unclassified Caudovirales family	Bacillus phage phiCM3	1156.54
PRJEB32062	ERR3274615	order	Caudovirales	Viruses;Duplodnaviria;Heunggongvirae;Uroviricota;Caudoviricetes;Caudovirales	unclassified Caudovirales family	Faecalibacterium phage FP_Toutatis	1385.98
PRJEB7454	ERR650971	family	Baculoviridae	Viruses;Naldaviricetes;Lefavirales;Baculoviridae	Baculoviridae	Lymantria dispar multiple nucleopolyhedrovirus	2733.3
PRJEB7454	ERR650971	family	Baculoviridae	Viruses;Naldaviricetes;Lefavirales;Baculoviridae	Baculoviridae	Spodoptera litura nucleopolyhedrovirus II	3097.78
PRJEB7454	ERR651005	family	Siphoviridae	Viruses;Duplodnaviria;Heunggongvirae;Uroviricota;Caudoviricetes;Caudovirales;Siphoviridae	Siphoviridae	Arthrobacter phage Maja	6818.4
PRJEB7454	ERR651005	family	Siphoviridae	Viruses;Duplodnaviria;Heunggongvirae;Uroviricota;Caudoviricetes;Caudovirales;Siphoviridae	Siphoviridae	Mycobacterium phage Angel	6475.9
PRJEB7454	ERR651005	order	Caudovirales	Viruses;Duplodnaviria;Heunggongvirae;Uroviricota;Caudoviricetes;Caudovirales	unclassified Caudovirales family	Mycobacterium phage Alvin	4344.47
PRJEB7454	ERR650991	family	Siphoviridae	Viruses;Duplodnaviria;Heunggongvirae;Uroviricota;Caudoviricetes;Caudovirales;Siphoviridae	Siphoviridae	Mycobacterium phage BTCU-1	4971.99
PRJEB7454	ERR650971	family	Baculoviridae	Viruses;Naldaviricetes;Lefavirales;Baculoviridae	Baculoviridae	Spodoptera littoralis nucleopolyhedrovirus	2894.28
PRJEB7454	ERR650569	superkingdom	Viruses	Viruses	unclassified Viruses family	Corynebacterium phage Juicebox	1744.82
PRJEB7454	ERR650972	family	Siphoviridae	Viruses;Duplodnaviria;Heunggongvirae;Uroviricota;Caudoviricetes;Caudovirales;Siphoviridae	Siphoviridae	Streptomyces phage Yosif	5008.74
PRJEB7454	ERR651005	family	Siphoviridae	Viruses;Duplodnaviria;Heunggongvirae;Uroviricota;Caudoviricetes;Caudovirales;Siphoviridae	Siphoviridae	Rhodococcus phage Sleepyhead	6482.96
PRJEB7454	ERR650972	order	Caudovirales	Viruses;Duplodnaviria;Heunggongvirae;Uroviricota;Caudoviricetes;Caudovirales	unclassified Caudovirales family	Stenotrophomonas phage Moby	6705.48
PRJEB7454	ERR650972	no rank	unclassified Siphoviridae	Viruses;Duplodnaviria;Heunggongvirae;Uroviricota;Caudoviricetes;Caudovirales;Siphoviridae;unclassified Siphoviridae	Siphoviridae	Streptomyces phage VWB	3950.83
PRJEB7454	ERR650971	order	Caudovirales	Viruses;Duplodnaviria;Heunggongvirae;Uroviricota;Caudoviricetes;Caudovirales	unclassified Caudovirales family	Shigella phage SfIV	21391.3
PRJEB7454	ERR650971	order	Caudovirales	Viruses;Duplodnaviria;Heunggongvirae;Uroviricota;Caudoviricetes;Caudovirales	unclassified Caudovirales family	Gordonia phage Stormageddon	9584.67
PRJEB7454	ERR651005	family	Siphoviridae	Viruses;Duplodnaviria;Heunggongvirae;Uroviricota;Caudoviricetes;Caudovirales;Siphoviridae	Siphoviridae	Gordonia phage Fairfaxidum	6808.94
PRJEB7454	ERR651005	family	Phycodnaviridae	Viruses;Varidnaviria;Bamfordvirae;Nucleocytoviricota;Megaviricetes;Algavirales;Phycodnaviridae	Phycodnaviridae	Yellowstone lake phycodnavirus 3	16227
PRJEB7454	ERR651005	family	Siphoviridae	Viruses;Duplodnaviria;Heunggongvirae;Uroviricota;Caudoviricetes;Caudovirales;Siphoviridae	Siphoviridae	Microbacterium phage Dismas	8318.74
PRJEB7454	ERR650971	superkingdom	Viruses	Viruses	unclassified Viruses family	Lonomia obliqua multiple nucleopolyhedrovirus	3507.92
PRJEB7454	ERR651005	family	Siphoviridae	Viruses;Duplodnaviria;Heunggongvirae;Uroviricota;Caudoviricetes;Caudovirales;Siphoviridae	Siphoviridae	Gordonia phage Fairfaxidum	7918.44
PRJEB7454	ERR650991	family	Siphoviridae	Viruses;Duplodnaviria;Heunggongvirae;Uroviricota;Caudoviricetes;Caudovirales;Siphoviridae	Siphoviridae	Arthrobacter phage vB_ArS-ArV2	4741.45
PRJEB7454	ERR650991	family	Siphoviridae	Viruses;Duplodnaviria;Heunggongvirae;Uroviricota;Caudoviricetes;Caudovirales;Siphoviridae	Siphoviridae	Mycobacterium phage 40AC	4803.33
PRJEB7454	ERR650569	family	Siphoviridae	Viruses;Duplodnaviria;Heunggongvirae;Uroviricota;Caudoviricetes;Caudovirales;Siphoviridae	Siphoviridae	Arthrobacter phage Andrew	2357.37
PRJEB7454	ERR650991	no rank	unclassified Siphoviridae	Viruses;Duplodnaviria;Heunggongvirae;Uroviricota;Caudoviricetes;Caudovirales;Siphoviridae;unclassified Siphoviridae	Siphoviridae	Rhodobacter phage RcapMu	6058.47
PRJEB7454	ERR650971	superkingdom	Viruses	Viruses	unclassified Viruses family	Streptococcus phage phiARI0923	7004.31
PRJEB7454	ERR651001	no rank	unclassified Myoviridae	Viruses;Duplodnaviria;Heunggongvirae;Uroviricota;Caudoviricetes;Caudovirales;Myoviridae;unclassified Myoviridae	Myoviridae	Mycobacterium phage Phabba	15943.8
PRJEB7454	ERR650971	family	Baculoviridae	Viruses;Naldaviricetes;Lefavirales;Baculoviridae	Baculoviridae	Spodoptera frugiperda granulovirus	3163.82
PRJEB7454	ERR651005	family	Myoviridae	Viruses;Duplodnaviria;Heunggongvirae;Uroviricota;Caudoviricetes;Caudovirales;Myoviridae	Myoviridae	Bacillus phage 0305phi8-36	5732.58
PRJEB7454	ERR650971	order	Caudovirales	Viruses;Duplodnaviria;Heunggongvirae;Uroviricota;Caudoviricetes;Caudovirales	unclassified Caudovirales family	Rhodococcus phage Finch	2788.8
PRJEB7454	ERR651005	family	Siphoviridae	Viruses;Duplodnaviria;Heunggongvirae;Uroviricota;Caudoviricetes;Caudovirales;Siphoviridae	Siphoviridae	Gordonia phage GodonK	9024.61
PRJEB7454	ERR650972	family	Siphoviridae	Viruses;Duplodnaviria;Heunggongvirae;Uroviricota;Caudoviricetes;Caudovirales;Siphoviridae	Siphoviridae	Corynebacterium phage Adelaide	11610
PRJEB7454	ERR651005	family	Siphoviridae	Viruses;Duplodnaviria;Heunggongvirae;Uroviricota;Caudoviricetes;Caudovirales;Siphoviridae	Siphoviridae	Arthrobacter phage Coral	8276.81
PRJEB7454	ERR650991	family	Siphoviridae	Viruses;Duplodnaviria;Heunggongvirae;Uroviricota;Caudoviricetes;Caudovirales;Siphoviridae	Siphoviridae	Microbacterium phage Neferthena	3680.59
PRJEB7454	ERR651005	family	Siphoviridae	Viruses;Duplodnaviria;Heunggongvirae;Uroviricota;Caudoviricetes;Caudovirales;Siphoviridae	Siphoviridae	Rhodococcus phage RRH1	6368.83
PRJEB7454	ERR650971	family	Siphoviridae	Viruses;Duplodnaviria;Heunggongvirae;Uroviricota;Caudoviricetes;Caudovirales;Siphoviridae	Siphoviridae	Gordonia phage Utz	10727.2
PRJEB7454	ERR650569	family	Siphoviridae	Viruses;Duplodnaviria;Heunggongvirae;Uroviricota;Caudoviricetes;Caudovirales;Siphoviridae	Siphoviridae	Streptomyces phage Izzy	1686.74
PRJEB7454	ERR650971	family	Baculoviridae	Viruses;Naldaviricetes;Lefavirales;Baculoviridae	Baculoviridae	Choristoneura fumiferana granulovirus	2661.26
PRJEB7454	ERR651001	family	Siphoviridae	Viruses;Duplodnaviria;Heunggongvirae;Uroviricota;Caudoviricetes;Caudovirales;Siphoviridae	Siphoviridae	Gordonia phage Sour	8935.53
PRJEB7454	ERR650971	superkingdom	Viruses	Viruses	unclassified Viruses family	Mycobacterium phage Kugel	3977.54
PRJEB7454	ERR650569	superkingdom	Viruses	Viruses	unclassified Viruses family	Arthrobacter phage Sonali	2198.21
PRJEB7454	ERR650972	superkingdom	Viruses	Viruses	unclassified Viruses family	Corynebacterium phage Juicebox	4911.22
PRJEB7454	ERR651001	genus	Saclayvirus	Viruses;Duplodnaviria;Heunggongvirae;Uroviricota;Caudoviricetes;Caudovirales;Myoviridae;Saclayvirus	Myoviridae	Acinetobacter phage vB_AbaM_B09_Aci05	9484.97
PRJEB7454	ERR650991	order	Caudovirales	Viruses;Duplodnaviria;Heunggongvirae;Uroviricota;Caudoviricetes;Caudovirales	unclassified Caudovirales family	Brucella phage BiPBO1	4150.56
PRJEB7454	ERR651001	subfamily	Bastillevirinae	Viruses;Duplodnaviria;Heunggongvirae;Uroviricota;Caudoviricetes;Caudovirales;Herelleviridae;Bastillevirinae	Herelleviridae	Bacillus phage Eldridge	16458.5
PRJEB7454	ERR651001	family	Siphoviridae	Viruses;Duplodnaviria;Heunggongvirae;Uroviricota;Caudoviricetes;Caudovirales;Siphoviridae	Siphoviridae	Paenibacillus phage Tadhana	13498.8
PRJEB7454	ERR650971	order	Caudovirales	Viruses;Duplodnaviria;Heunggongvirae;Uroviricota;Caudoviricetes;Caudovirales	unclassified Caudovirales family	Rhodococcus phage Finch	2305.06
PRJEB7454	ERR650991	family	Siphoviridae	Viruses;Duplodnaviria;Heunggongvirae;Uroviricota;Caudoviricetes;Caudovirales;Siphoviridae	Siphoviridae	Streptomyces phage Attoomi	5031.38
PRJEB7454	ERR650971	order	Caudovirales	Viruses;Duplodnaviria;Heunggongvirae;Uroviricota;Caudoviricetes;Caudovirales	unclassified Caudovirales family	Mycobacterium phage Alvin	3039.64
PRJEB7454	ERR650569	family	Siphoviridae	Viruses;Duplodnaviria;Heunggongvirae;Uroviricota;Caudoviricetes;Caudovirales;Siphoviridae	Siphoviridae	Arthrobacter phage Peas	29809.9
PRJEB7454	ERR650971	species	Mycobacterium phage Dori	Viruses;Duplodnaviria;Heunggongvirae;Uroviricota;Caudoviricetes;Caudovirales;Siphoviridae;unclassified Siphoviridae;Mycobacterium phage Dori	Siphoviridae	Mycobacterium phage Dori	7947.69
PRJEB7454	ERR650569	genus	Teubervirus	Viruses;Duplodnaviria;Heunggongvirae;Uroviricota;Caudoviricetes;Caudovirales;Siphoviridae;Teubervirus	Siphoviridae	Lactococcus phage P596	28838.8
PRJEB7454	ERR650569	genus	Saclayvirus	Viruses;Duplodnaviria;Heunggongvirae;Uroviricota;Caudoviricetes;Caudovirales;Myoviridae;Saclayvirus	Myoviridae	Acinetobacter phage vB_AbaM_B09_Aci05	1494.27
PRJEB7454	ERR650569	family	Siphoviridae	Viruses;Duplodnaviria;Heunggongvirae;Uroviricota;Caudoviricetes;Caudovirales;Siphoviridae	Siphoviridae	Mycobacterium phage Findley	6708.63
PRJEB7454	ERR650972	order	Caudovirales	Viruses;Duplodnaviria;Heunggongvirae;Uroviricota;Caudoviricetes;Caudovirales	unclassified Caudovirales family	Planktothrix phage PaV-LD	4344.17
PRJEB7454	ERR650972	family	Siphoviridae	Viruses;Duplodnaviria;Heunggongvirae;Uroviricota;Caudoviricetes;Caudovirales;Siphoviridae	Siphoviridae	Mycobacterium phage MiaZeal	4094.24
PRJEB7454	ERR650991	family	Siphoviridae	Viruses;Duplodnaviria;Heunggongvirae;Uroviricota;Caudoviricetes;Caudovirales;Siphoviridae	Siphoviridae	Mycobacterium phage Ogopogo	4723.56
PRJEB7454	ERR650569	species	Gordonia phage EMoore	Viruses;Duplodnaviria;Heunggongvirae;Uroviricota;Caudoviricetes;Caudovirales;Siphoviridae;unclassified Siphoviridae;Gordonia phage EMoore	Siphoviridae	Gordonia phage EMoore	2089.54
PRJEB7454	ERR650991	species	Synechococcus phage S-CRM01	Viruses;Duplodnaviria;Heunggongvirae;Uroviricota;Caudoviricetes;Caudovirales;Myoviridae;unclassified Myoviridae;Synechococcus phage S-CRM01	Myoviridae	Synechococcus phage S-CRM01	2342.1
PRJEB7454	ERR650569	family	Siphoviridae	Viruses;Duplodnaviria;Heunggongvirae;Uroviricota;Caudoviricetes;Caudovirales;Siphoviridae	Siphoviridae	Gordonia phage Zirinka	4309.84
PRJEB7454	ERR651005	order	Caudovirales	Viruses;Duplodnaviria;Heunggongvirae;Uroviricota;Caudoviricetes;Caudovirales	unclassified Caudovirales family	Natrialba phage PhiCh1	11597.8
PRJEB7454	ERR650972	genus	Saclayvirus	Viruses;Duplodnaviria;Heunggongvirae;Uroviricota;Caudoviricetes;Caudovirales;Myoviridae;Saclayvirus	Myoviridae	Acinetobacter phage vB_AbaM_B09_Aci05	4793.35
PRJEB7454	ERR650972	genus	Sherbrookevirus	Viruses;Duplodnaviria;Heunggongvirae;Uroviricota;Caudoviricetes;Caudovirales;Myoviridae;Sherbrookevirus	Myoviridae	Clostridium phage phiCD481-1	4874.05
PRJEB7454	ERR650972	family	Myoviridae	Viruses;Duplodnaviria;Heunggongvirae;Uroviricota;Caudoviricetes;Caudovirales;Myoviridae	Myoviridae	Cronobacter phage vB_CsaM_GAP32	8922.64
PRJEB7454	ERR650972	order	Caudovirales	Viruses;Duplodnaviria;Heunggongvirae;Uroviricota;Caudoviricetes;Caudovirales	unclassified Caudovirales family	Vibrio phage VvAW1	3143.07
PRJEB7454	ERR650972	family	Siphoviridae	Viruses;Duplodnaviria;Heunggongvirae;Uroviricota;Caudoviricetes;Caudovirales;Siphoviridae	Siphoviridae	Gordonia phage BritBrat	8277.84
PRJEB7454	ERR650972	genus	Pandoravirus	Viruses;unclassified viruses;unclassified DNA viruses;unclassified dsDNA viruses;Pandoravirus	unclassified Viruses family	Pandoravirus dulcis	14686.4
PRJEB7454	ERR650991	family	Siphoviridae	Viruses;Duplodnaviria;Heunggongvirae;Uroviricota;Caudoviricetes;Caudovirales;Siphoviridae	Siphoviridae	Mycobacterium phage Jabbawokkie	3341.27
PRJEB7454	ERR650972	family	Siphoviridae	Viruses;Duplodnaviria;Heunggongvirae;Uroviricota;Caudoviricetes;Caudovirales;Siphoviridae	Siphoviridae	Mycobacterium phage Mendokysei	4577.43
PRJEB7454	ERR651005	family	Siphoviridae	Viruses;Duplodnaviria;Heunggongvirae;Uroviricota;Caudoviricetes;Caudovirales;Siphoviridae	Siphoviridae	Corynebacterium phage Adelaide	16374.1
PRJNA189842	SRR747835	superkingdom	Viruses	Viruses	unclassified Viruses family	Corynebacterium phage Juicebox	1743.06
PRJNA189842	SRR747835	family	Siphoviridae	Viruses;Duplodnaviria;Heunggongvirae;Uroviricota;Caudoviricetes;Caudovirales;Siphoviridae	Siphoviridae	Arthrobacter phage Andrew	2354.93
PRJNA189842	SRR747835	family	Siphoviridae	Viruses;Duplodnaviria;Heunggongvirae;Uroviricota;Caudoviricetes;Caudovirales;Siphoviridae	Siphoviridae	Streptomyces phage Izzy	1690.19
PRJNA189842	SRR747835	superkingdom	Viruses	Viruses	unclassified Viruses family	Arthrobacter phage Sonali	2200.03
PRJNA189842	SRR747835	family	Siphoviridae	Viruses;Duplodnaviria;Heunggongvirae;Uroviricota;Caudoviricetes;Caudovirales;Siphoviridae	Siphoviridae	Arthrobacter phage Peas	29669.6
PRJNA189842	SRR747835	genus	Teubervirus	Viruses;Duplodnaviria;Heunggongvirae;Uroviricota;Caudoviricetes;Caudovirales;Siphoviridae;Teubervirus	Siphoviridae	Lactococcus phage P596	28852.4
PRJNA189842	SRR747835	genus	Saclayvirus	Viruses;Duplodnaviria;Heunggongvirae;Uroviricota;Caudoviricetes;Caudovirales;Myoviridae;Saclayvirus	Myoviridae	Acinetobacter phage vB_AbaM_B09_Aci05	1496.68
PRJNA189842	SRR747835	family	Siphoviridae	Viruses;Duplodnaviria;Heunggongvirae;Uroviricota;Caudoviricetes;Caudovirales;Siphoviridae	Siphoviridae	Mycobacterium phage Findley	6726.93
PRJNA189842	SRR747835	species	Gordonia phage EMoore	Viruses;Duplodnaviria;Heunggongvirae;Uroviricota;Caudoviricetes;Caudovirales;Siphoviridae;unclassified Siphoviridae;Gordonia phage EMoore	Siphoviridae	Gordonia phage EMoore	2086.28
PRJNA189842	SRR747835	family	Siphoviridae	Viruses;Duplodnaviria;Heunggongvirae;Uroviricota;Caudoviricetes;Caudovirales;Siphoviridae	Siphoviridae	Gordonia phage Zirinka	4296.75
PRJNA316588	SRR5110789	order	Caudovirales	Viruses;Duplodnaviria;Heunggongvirae;Uroviricota;Caudoviricetes;Caudovirales	unclassified Caudovirales family	Salmonella phage epsilon15	11591
PRJNA316588	SRR5110777	order	Caudovirales	Viruses;Duplodnaviria;Heunggongvirae;Uroviricota;Caudoviricetes;Caudovirales	unclassified Caudovirales family	Lactococcus phage CHPC971	2346.65
PRJNA316588	SRR5109913	order	Caudovirales	Viruses;Duplodnaviria;Heunggongvirae;Uroviricota;Caudoviricetes;Caudovirales	unclassified Caudovirales family	Lactococcus phage KSY1	10456.3
PRJNA316588	SRR5110576	order	Caudovirales	Viruses;Duplodnaviria;Heunggongvirae;Uroviricota;Caudoviricetes;Caudovirales	unclassified Caudovirales family	Escherichia phage Pollock	6411.7
PRJNA316588	SRR5110531	subfamily	Peduovirinae	Viruses;Duplodnaviria;Heunggongvirae;Uroviricota;Caudoviricetes;Caudovirales;Myoviridae;Peduovirinae	Myoviridae	Burkholderia phage FLC5	93062.3
PRJNA316588	SRR5110789	family	Myoviridae	Viruses;Duplodnaviria;Heunggongvirae;Uroviricota;Caudoviricetes;Caudovirales;Myoviridae	Myoviridae	Pseudomonas phage SL2	5923.76
PRJNA316588	SRR5109961	genus	Bcepmuvirus	Viruses;Duplodnaviria;Heunggongvirae;Uroviricota;Caudoviricetes;Caudovirales;Myoviridae;Bcepmuvirus	Myoviridae	Burkholderia phage phiE255	17469.2
PRJNA316588	SRR5109913	species	Bacillus virus SPbeta	Viruses;Duplodnaviria;Heunggongvirae;Uroviricota;Caudoviricetes;Caudovirales;Siphoviridae;Spbetavirus;Bacillus virus SPbeta	Siphoviridae	Bacillus virus SPbeta	1123.27
PRJNA316588	SRR5110535	superkingdom	Viruses	Viruses	unclassified Viruses family	Bacillus virus SPbeta	3059.01
PRJNA316588	SRR5110588	order	Caudovirales	Viruses;Duplodnaviria;Heunggongvirae;Uroviricota;Caudoviricetes;Caudovirales	unclassified Caudovirales family	Streptococcus phage phiARI0004	2721.93
PRJNA316588	SRR5110777	no rank	unclassified Siphoviridae	Viruses;Duplodnaviria;Heunggongvirae;Uroviricota;Caudoviricetes;Caudovirales;Siphoviridae;unclassified Siphoviridae	Siphoviridae	Streptococcus phage SM1	2850.19
PRJNA316588	SRR5110576	family	Myoviridae	Viruses;Duplodnaviria;Heunggongvirae;Uroviricota;Caudoviricetes;Caudovirales;Myoviridae	Myoviridae	Bacillus phage PBS1	494.656
PRJNA316588	SRR5110789	family	Myoviridae	Viruses;Duplodnaviria;Heunggongvirae;Uroviricota;Caudoviricetes;Caudovirales;Myoviridae	Myoviridae	Erwinia phage Ea35-70	6180.56
PRJNA316588	SRR5110535	superkingdom	Viruses	Viruses	unclassified Viruses family	Escherichia phage 500465-2	2891.1
PRJNA316588	SRR5109913	order	Caudovirales	Viruses;Duplodnaviria;Heunggongvirae;Uroviricota;Caudoviricetes;Caudovirales	unclassified Caudovirales family	Salmonella phage SPN3UB	701.163
PRJNA316588	SRR5110535	species	Streptococcus phage Dp-1	Viruses;Duplodnaviria;Heunggongvirae;Uroviricota;Caudoviricetes;Caudovirales;Siphoviridae;unclassified Siphoviridae;Streptococcus phage Dp-1	Siphoviridae	Streptococcus phage Dp-1	3040.83
PRJNA316588	SRR5109961	order	Caudovirales	Viruses;Duplodnaviria;Heunggongvirae;Uroviricota;Caudoviricetes;Caudovirales	unclassified Caudovirales family	Vibrio phage vB_VpaS_MAR10	17461.2
PRJNA316588	SRR5109913	subfamily	Peduovirinae	Viruses;Duplodnaviria;Heunggongvirae;Uroviricota;Caudoviricetes;Caudovirales;Myoviridae;Peduovirinae	Myoviridae	Burkholderia phage phiE202	810.165
PRJNA316588	SRR5110576	order	Caudovirales	Viruses;Duplodnaviria;Heunggongvirae;Uroviricota;Caudoviricetes;Caudovirales	unclassified Caudovirales family	Staphylococcus phage SA46-CL1	500.601
PRJNA316588	SRR5109913	order	Caudovirales	Viruses;Duplodnaviria;Heunggongvirae;Uroviricota;Caudoviricetes;Caudovirales	unclassified Caudovirales family	Enterobacteria phage phiP27	747.56
PRJNA316588	SRR5110535	superkingdom	Viruses	Viruses	unclassified Viruses family	Cafeteria roenbergensis virus BV-PW1	3744.75
PRJNA316588	SRR5109913	order	Caudovirales	Viruses;Duplodnaviria;Heunggongvirae;Uroviricota;Caudoviricetes;Caudovirales	unclassified Caudovirales family	Klebsiella phage ST147-VIM1phi7,1	771.154
PRJNA316588	SRR5110576	order	Caudovirales	Viruses;Duplodnaviria;Heunggongvirae;Uroviricota;Caudoviricetes;Caudovirales	unclassified Caudovirales family	Bacillus phage AR9	520.4
PRJNA316588	SRR5110588	species	Streptococcus phage Dp-1	Viruses;Duplodnaviria;Heunggongvirae;Uroviricota;Caudoviricetes;Caudovirales;Siphoviridae;unclassified Siphoviridae;Streptococcus phage Dp-1	Siphoviridae	Streptococcus phage Dp-1	8987.75
PRJNA316588	SRR5110588	order	Caudovirales	Viruses;Duplodnaviria;Heunggongvirae;Uroviricota;Caudoviricetes;Caudovirales	unclassified Caudovirales family	Streptococcus phage MM1	2260.17
PRJNA316588	SRR5109961	order	Caudovirales	Viruses;Duplodnaviria;Heunggongvirae;Uroviricota;Caudoviricetes;Caudovirales	unclassified Caudovirales family	Proteus phage Privateer	21658.3
PRJNA316588	SRR5109913	order	Caudovirales	Viruses;Duplodnaviria;Heunggongvirae;Uroviricota;Caudoviricetes;Caudovirales	unclassified Caudovirales family	Burkholderia phage phi1026b	836.438
PRJNA316588	SRR5110789	family	Myoviridae	Viruses;Duplodnaviria;Heunggongvirae;Uroviricota;Caudoviricetes;Caudovirales;Myoviridae	Myoviridae	Serratia phage Moabite	6183.51
PRJNA316588	SRR5110535	order	Caudovirales	Viruses;Duplodnaviria;Heunggongvirae;Uroviricota;Caudoviricetes;Caudovirales	unclassified Caudovirales family	Enterococcus phage phiFL4A	2827.27
PRJNA316588	SRR5109961	order	Caudovirales	Viruses;Duplodnaviria;Heunggongvirae;Uroviricota;Caudoviricetes;Caudovirales	unclassified Caudovirales family	Rhodovulum phage vB_RhkS_P1	16575.4
PRJNA316588	SRR5110777	order	Caudovirales	Viruses;Duplodnaviria;Heunggongvirae;Uroviricota;Caudoviricetes;Caudovirales	unclassified Caudovirales family	Temperate phage phiNIH1,1	5946.61
PRJNA316588	SRR5110789	no rank	Ralstonia phage RSL2	Viruses;Duplodnaviria;Heunggongvirae;Uroviricota;Caudoviricetes;Caudovirales;Myoviridae;Chiangmaivirus;Ralstonia virus RSL2;Ralstonia phage RSL2	Myoviridae	Ralstonia phage RSL2	6030.01
PRJNA316588	SRR5110535	order	Caudovirales	Viruses;Duplodnaviria;Heunggongvirae;Uroviricota;Caudoviricetes;Caudovirales	unclassified Caudovirales family	Streptococcus phage P9	2703.1
PRJNA316588	SRR5110588	subfamily	Bronfenbrennervirinae	Viruses;Duplodnaviria;Heunggongvirae;Uroviricota;Caudoviricetes;Caudovirales;Siphoviridae;Bronfenbrennervirinae	Siphoviridae	Staphylococcus phage StauST398-4	17061.2
PRJNA316588	SRR5109913	subfamily	Peduovirinae	Viruses;Duplodnaviria;Heunggongvirae;Uroviricota;Caudoviricetes;Caudovirales;Myoviridae;Peduovirinae	Myoviridae	Erwinia phage ENT90	615.45
PRJNA316588	SRR5110535	genus	Lightbulbvirus	Viruses;Duplodnaviria;Heunggongvirae;Uroviricota;Caudoviricetes;Caudovirales;Podoviridae;Lightbulbvirus	Podoviridae	Cellulophaga phage phi4:1	1840.84
PRJNA316588	SRR5109961	superkingdom	Viruses	Viruses	unclassified Viruses family	Enterobacteria phage Sf101	14630.8
PRJNA316588	SRR5110789	family	Myoviridae	Viruses;Duplodnaviria;Heunggongvirae;Uroviricota;Caudoviricetes;Caudovirales;Myoviridae	Myoviridae	Ralstonia phage RP12	6259.92
PRJNA316588	SRR5109961	order	Caudovirales	Viruses;Duplodnaviria;Heunggongvirae;Uroviricota;Caudoviricetes;Caudovirales	unclassified Caudovirales family	Aggregatibacter phage S1249	17896.6
PRJNA316588	SRR5109913	subfamily	Arquatrovirinae	Viruses;Duplodnaviria;Heunggongvirae;Uroviricota;Caudoviricetes;Caudovirales;Siphoviridae;Arquatrovirinae	Siphoviridae	Streptomyces phage Aaronocolus	2321.22
PRJNA316588	SRR5110535	genus	Chlorovirus	Viruses;Varidnaviria;Bamfordvirae;Nucleocytoviricota;Megaviricetes;Algavirales;Phycodnaviridae;Chlorovirus	Phycodnaviridae	Acanthocystis turfacea chlorella virus 1	3150.22
PRJNA316588	SRR5110517	family	Siphoviridae	Viruses;Duplodnaviria;Heunggongvirae;Uroviricota;Caudoviricetes;Caudovirales;Siphoviridae	Siphoviridae	Lactobacillus phage iA2	22053.2
PRJNA316588	SRR5109913	order	Caudovirales	Viruses;Duplodnaviria;Heunggongvirae;Uroviricota;Caudoviricetes;Caudovirales	unclassified Caudovirales family	Achromobacter phage Mano	962.498
PRJNA316588	SRR5110777	order	Caudovirales	Viruses;Duplodnaviria;Heunggongvirae;Uroviricota;Caudoviricetes;Caudovirales	unclassified Caudovirales family	Lactococcus phage CHPC971	2587.93
PRJNA316588	SRR5110576	superkingdom	Viruses	Viruses	unclassified Viruses family	Yersinia phage phiR1-37	513.089
PRJNA316588	SRR5110535	superkingdom	Viruses	Viruses	unclassified Viruses family	Bacillus phage G	3918.62
PRJNA316588	SRR5109913	order	Caudovirales	Viruses;Duplodnaviria;Heunggongvirae;Uroviricota;Caudoviricetes;Caudovirales	unclassified Caudovirales family	Pseudomonas phage PA1/KOR/2010	770.256
PRJNA316588	SRR5109957	order	Caudovirales	Viruses;Duplodnaviria;Heunggongvirae;Uroviricota;Caudoviricetes;Caudovirales	unclassified Caudovirales family	Bacillus virus SPbeta	17646.7
PRJNA316588	SRR5109961	order	Caudovirales	Viruses;Duplodnaviria;Heunggongvirae;Uroviricota;Caudoviricetes;Caudovirales	unclassified Caudovirales family	Mannheimia phage vB_MhS_587AP2	16299.2
PRJNA316588	SRR5110588	species	Bacillus virus SPbeta	Viruses;Duplodnaviria;Heunggongvirae;Uroviricota;Caudoviricetes;Caudovirales;Siphoviridae;Spbetavirus;Bacillus virus SPbeta	Siphoviridae	Bacillus virus SPbeta	4994.09
PRJNA316588	SRR5110576	order	Caudovirales	Viruses;Duplodnaviria;Heunggongvirae;Uroviricota;Caudoviricetes;Caudovirales	unclassified Caudovirales family	Aeribacillus phage AP45	741.132
PRJNA316588	SRR5110789	family	Ackermannviridae	Viruses;Duplodnaviria;Heunggongvirae;Uroviricota;Caudoviricetes;Caudovirales;Ackermannviridae	Ackermannviridae	Serratia phage phiMAM1	6221.29
PRJNA316588	SRR5110535	family	Siphoviridae	Viruses;Duplodnaviria;Heunggongvirae;Uroviricota;Caudoviricetes;Caudovirales;Siphoviridae	Siphoviridae	Geobacillus phage TP-84	2436.68
PRJNA316588	SRR5110508	species	Croceibacter phage P2559Y	Viruses;Duplodnaviria;Heunggongvirae;Uroviricota;Caudoviricetes;Caudovirales;Siphoviridae;unclassified Siphoviridae;Croceibacter phage P2559Y	Siphoviridae	Croceibacter phage P2559Y	56817.3
PRJNA316588	SRR5110789	family	Myoviridae	Viruses;Duplodnaviria;Heunggongvirae;Uroviricota;Caudoviricetes;Caudovirales;Myoviridae	Myoviridae	Erwinia phage PhiEaH1	6268.65
PRJNA316588	SRR5109913	family	Myoviridae	Viruses;Duplodnaviria;Heunggongvirae;Uroviricota;Caudoviricetes;Caudovirales;Myoviridae	Myoviridae	Ralstonia virus RSA1	618.126
PRJNA316588	SRR5110576	species	Bacillus virus PBS1	Viruses;Duplodnaviria;Heunggongvirae;Uroviricota;Caudoviricetes;Caudovirales;Myoviridae;Takahashivirus;Bacillus virus PBS1	Myoviridae	Bacillus phage AR9	493.791
PRJNA316588	SRR5109957	no rank	Bacillus phage G	Viruses;Duplodnaviria;Heunggongvirae;Uroviricota;Caudoviricetes;Caudovirales;Myoviridae;Donellivirus;Bacillus virus G;Bacillus phage G	Myoviridae	Bacillus phage G	20646.8
PRJNA316588	SRR5110535	family	Siphoviridae	Viruses;Duplodnaviria;Heunggongvirae;Uroviricota;Caudoviricetes;Caudovirales;Siphoviridae	Siphoviridae	Brevibacillus phage Jenst	2003.25
PRJNA316588	SRR5109913	no rank	Escherichia phage 500465-1	Viruses;Duplodnaviria;Heunggongvirae;Uroviricota;Caudoviricetes;Caudovirales;Myoviridae;Peduovirinae;Felsduovirus;Escherichia virus 500465-1;Escherichia phage 500465-1	Myoviridae	Escherichia phage 500465-1	765.572
PRJNA316588	SRR5109913	order	Caudovirales	Viruses;Duplodnaviria;Heunggongvirae;Uroviricota;Caudoviricetes;Caudovirales	unclassified Caudovirales family	Enterobacteria phage P4	1083.11
PRJNA316588	SRR5109913	no rank	Escherichia phage 500465-2	Viruses;Duplodnaviria;Heunggongvirae;Uroviricota;Caudoviricetes;Caudovirales;Myoviridae;Peduovirinae;Xuanwuvirus;Escherichia virus 500465-2;Escherichia phage 500465-2	Myoviridae	Escherichia phage 500465-2	1246.05
PRJNA316588	SRR5110508	order	Caudovirales	Viruses;Duplodnaviria;Heunggongvirae;Uroviricota;Caudoviricetes;Caudovirales	unclassified Caudovirales family	Bacillus phage BalMu-1	51729.8
PRJNA316588	SRR5110576	order	Caudovirales	Viruses;Duplodnaviria;Heunggongvirae;Uroviricota;Caudoviricetes;Caudovirales	unclassified Caudovirales family	Yersinia phage phiR1-37	489.467
PRJNA316588	SRR5109913	no rank	Bacillus phage G	Viruses;Duplodnaviria;Heunggongvirae;Uroviricota;Caudoviricetes;Caudovirales;Myoviridae;Donellivirus;Bacillus virus G;Bacillus phage G	Myoviridae	Bacillus phage G	842.282
PRJNA316588	SRR5110535	species	Planktothrix phage PaV-LD	Viruses;Duplodnaviria;Heunggongvirae;Uroviricota;Caudoviricetes;Caudovirales;Siphoviridae;unclassified Siphoviridae;Planktothrix phage PaV-LD	Siphoviridae	Planktothrix phage PaV-LD	2920.78
PRJNA316588	SRR5110789	family	Podoviridae	Viruses;Duplodnaviria;Heunggongvirae;Uroviricota;Caudoviricetes;Caudovirales;Podoviridae	Podoviridae	Bordetella phage BPP-1	11586.3
PRJNA316588	SRR5110517	order	Caudovirales	Viruses;Duplodnaviria;Heunggongvirae;Uroviricota;Caudoviricetes;Caudovirales	unclassified Caudovirales family	Lactococcus phage bIL310	28696.5
PRJNA316588	SRR5110576	order	Caudovirales	Viruses;Duplodnaviria;Heunggongvirae;Uroviricota;Caudoviricetes;Caudovirales	unclassified Caudovirales family	Flavobacterium phage 23T	930.363
PRJNA316588	SRR5110576	genus	Emdodecavirus	Viruses;Duplodnaviria;Heunggongvirae;Uroviricota;Caudoviricetes;Caudovirales;Myoviridae;Emdodecavirus	Myoviridae	Sinorhizobium phage phiM7	486.42
PRJNA316588	SRR5110777	family	Schitoviridae	Viruses;Duplodnaviria;Heunggongvirae;Uroviricota;Caudoviricetes;Caudovirales;Schitoviridae	Schitoviridae	Enterobacter phage EcP1	1182.57
PRJNA316588	SRR5110535	order	Caudovirales	Viruses;Duplodnaviria;Heunggongvirae;Uroviricota;Caudoviricetes;Caudovirales	unclassified Caudovirales family	Aeromonas phage phiAS5	2157.95
PRJNA316588	SRR5110535	genus	Chlorovirus	Viruses;Varidnaviria;Bamfordvirae;Nucleocytoviricota;Megaviricetes;Algavirales;Phycodnaviridae;Chlorovirus	Phycodnaviridae	Paramecium bursaria Chlorella virus NY2A	3776.56
PRJNA316588	SRR5110535	species	Brevibacillus phage Sundance	Viruses;Duplodnaviria;Heunggongvirae;Uroviricota;Caudoviricetes;Caudovirales;Siphoviridae;unclassified Siphoviridae;Brevibacillus phage Sundance	Siphoviridae	Brevibacillus phage Sundance	1650.6
PRJNA316588	SRR5110777	order	Caudovirales	Viruses;Duplodnaviria;Heunggongvirae;Uroviricota;Caudoviricetes;Caudovirales	unclassified Caudovirales family	Salmonella phage FSL SP-058	1342.16
PRJNA316588	SRR5110535	order	Caudovirales	Viruses;Duplodnaviria;Heunggongvirae;Uroviricota;Caudoviricetes;Caudovirales	unclassified Caudovirales family	Enterobacteria phage phiP27	2599.89
PRJNA316588	SRR5109913	order	Caudovirales	Viruses;Duplodnaviria;Heunggongvirae;Uroviricota;Caudoviricetes;Caudovirales	unclassified Caudovirales family	Burkholderia phage KS9	811.191
PRJNA316588	SRR5110576	species	Bacillus virus PBS1	Viruses;Duplodnaviria;Heunggongvirae;Uroviricota;Caudoviricetes;Caudovirales;Myoviridae;Takahashivirus;Bacillus virus PBS1	Myoviridae	Bacillus phage AR9	529.132
PRJNA316588	SRR5110777	family	Schitoviridae	Viruses;Duplodnaviria;Heunggongvirae;Uroviricota;Caudoviricetes;Caudovirales;Schitoviridae	Schitoviridae	Vibrio phage vB_VspP_pVa5	1407.39
PRJNA316588	SRR5110576	species	Aureococcus anophagefferens virus	Viruses;Varidnaviria;Bamfordvirae;Nucleocytoviricota;Megaviricetes;Algavirales;Phycodnaviridae;unclassified Phycodnaviridae;Aureococcus anophagefferens virus	Phycodnaviridae	Aureococcus anophagefferens virus	509.973
PRJNA316588	SRR5110517	superkingdom	Viruses	Viruses	unclassified Viruses family	unclassified	36880.4
PRJNA316588	SRR5110535	superkingdom	Viruses	Viruses	unclassified Viruses family	Staphylococcus phage G15	3930.36
PRJNA316588	SRR5110777	order	Caudovirales	Viruses;Duplodnaviria;Heunggongvirae;Uroviricota;Caudoviricetes;Caudovirales	unclassified Caudovirales family	Enterobacteria phage mEp043 c-1	1934.7
PRJNA316588	SRR5110576	order	Caudovirales	Viruses;Duplodnaviria;Heunggongvirae;Uroviricota;Caudoviricetes;Caudovirales	unclassified Caudovirales family	Enterococcus phage phiFL4A	768.933
PRJNA316588	SRR5109913	order	Caudovirales	Viruses;Duplodnaviria;Heunggongvirae;Uroviricota;Caudoviricetes;Caudovirales	unclassified Caudovirales family	Salmonella phage vB_SosS_Oslo	903.212
PRJNA316588	SRR5110789	family	Myoviridae	Viruses;Duplodnaviria;Heunggongvirae;Uroviricota;Caudoviricetes;Caudovirales;Myoviridae	Myoviridae	Klebsiella phage vB_KpM_FBKp24	6093.22
PRJNA316588	SRR5109913	order	Caudovirales	Viruses;Duplodnaviria;Heunggongvirae;Uroviricota;Caudoviricetes;Caudovirales	unclassified Caudovirales family	Enterobacter phage Arya	807.673
PRJNA316588	SRR5109913	order	Caudovirales	Viruses;Duplodnaviria;Heunggongvirae;Uroviricota;Caudoviricetes;Caudovirales	unclassified Caudovirales family	Burkholderia phage BcepMu	842.399
PRJNA316588	SRR5110576	order	Caudovirales	Viruses;Duplodnaviria;Heunggongvirae;Uroviricota;Caudoviricetes;Caudovirales	unclassified Caudovirales family	Clostridium phage phiCT9441A	750.284
PRJNA316588	SRR5110777	family	Siphoviridae	Viruses;Duplodnaviria;Heunggongvirae;Uroviricota;Caudoviricetes;Caudovirales;Siphoviridae	Siphoviridae	Streptococcus phage 5093	1874.38
PRJNA316588	SRR5110576	order	Caudovirales	Viruses;Duplodnaviria;Heunggongvirae;Uroviricota;Caudoviricetes;Caudovirales	unclassified Caudovirales family	Paenibacillus phage Vegas	3212.95
PRJNA316588	SRR5110531	genus	Baylorvirus	Viruses;Duplodnaviria;Heunggongvirae;Uroviricota;Caudoviricetes;Caudovirales;Myoviridae;Peduovirinae;Baylorvirus	Myoviridae	Mannheimia phage vB_MhM_587AP1	90768.9
PRJNA316588	SRR5110789	family	Myoviridae	Viruses;Duplodnaviria;Heunggongvirae;Uroviricota;Caudoviricetes;Caudovirales;Myoviridae	Myoviridae	Serratia phage Moabite	6060.46
PRJNA316588	SRR5109913	order	Caudovirales	Viruses;Duplodnaviria;Heunggongvirae;Uroviricota;Caudoviricetes;Caudovirales	unclassified Caudovirales family	Ralstonia phage RSY1	769.871
PRJNA316588	SRR5109913	order	Caudovirales	Viruses;Duplodnaviria;Heunggongvirae;Uroviricota;Caudoviricetes;Caudovirales	unclassified Caudovirales family	Aeromonas phage vB_AsaM-56	940.819
PRJNA316588	SRR5110777	family	Siphoviridae	Viruses;Duplodnaviria;Heunggongvirae;Uroviricota;Caudoviricetes;Caudovirales;Siphoviridae	Siphoviridae	Oenococcus phage phi9805	1963.37
PRJNA316588	SRR5110535	order	Caudovirales	Viruses;Duplodnaviria;Heunggongvirae;Uroviricota;Caudoviricetes;Caudovirales	unclassified Caudovirales family	Caulobacter virus Magneto	1835.91
PRJNA316588	SRR5109913	order	Caudovirales	Viruses;Duplodnaviria;Heunggongvirae;Uroviricota;Caudoviricetes;Caudovirales	unclassified Caudovirales family	Pseudomonas phage phiPMW	618.549
PRJNA316588	SRR5110576	family	Siphoviridae	Viruses;Duplodnaviria;Heunggongvirae;Uroviricota;Caudoviricetes;Caudovirales;Siphoviridae	Siphoviridae	Staphylococcus phage PT1028	464.769
PRJNA316588	SRR5110535	genus	Lederbergvirus	Viruses;Duplodnaviria;Heunggongvirae;Uroviricota;Caudoviricetes;Caudovirales;Podoviridae;Lederbergvirus	Podoviridae	Salmonella phage ST160	3384.56
PRJNA316588	SRR5109913	order	Caudovirales	Viruses;Duplodnaviria;Heunggongvirae;Uroviricota;Caudoviricetes;Caudovirales	unclassified Caudovirales family	Mannheimia phage vB_MhM_3927AP2	641.007
PRJNA316588	SRR5110535	order	Caudovirales	Viruses;Duplodnaviria;Heunggongvirae;Uroviricota;Caudoviricetes;Caudovirales	unclassified Caudovirales family	Lactobacillus phage Lb338-1	3980
PRJNA316588	SRR5110576	family	Myoviridae	Viruses;Duplodnaviria;Heunggongvirae;Uroviricota;Caudoviricetes;Caudovirales;Myoviridae	Myoviridae	Yersinia phage phiR1-37	523.967
PRJNA316588	SRR5110789	order	Caudovirales	Viruses;Duplodnaviria;Heunggongvirae;Uroviricota;Caudoviricetes;Caudovirales	unclassified Caudovirales family	Escherichia phage C130_2	9744.19
PRJNA316588	SRR5109913	order	Caudovirales	Viruses;Duplodnaviria;Heunggongvirae;Uroviricota;Caudoviricetes;Caudovirales	unclassified Caudovirales family	Salmonella phage SEN8	594.676
PRJNA316588	SRR5110588	order	Caudovirales	Viruses;Duplodnaviria;Heunggongvirae;Uroviricota;Caudoviricetes;Caudovirales	unclassified Caudovirales family	Streptococcus phage phiARI0460-1	2655.78
PRJNA316588	SRR5110576	species	Staphylococcus virus EW	Viruses;Duplodnaviria;Heunggongvirae;Uroviricota;Caudoviricetes;Caudovirales;Siphoviridae;Azeredovirinae;Phietavirus;Staphylococcus virus EW	Siphoviridae	Staphylococcus virus EW	1035.06
PRJNA316588	SRR5110576	class	Megaviricetes	Viruses;Varidnaviria;Bamfordvirae;Nucleocytoviricota;Megaviricetes	unclassified Megaviricetes family	Cafeteria roenbergensis virus BV-PW1	2903.88
PRJNA316588	SRR5110777	order	Caudovirales	Viruses;Duplodnaviria;Heunggongvirae;Uroviricota;Caudoviricetes;Caudovirales	unclassified Caudovirales family	Streptococcus phage PH15	5220.26
PRJNA316588	SRR5110576	family	Siphoviridae	Viruses;Duplodnaviria;Heunggongvirae;Uroviricota;Caudoviricetes;Caudovirales;Siphoviridae	Siphoviridae	Streptomyces phage Alvy	2419.92
PRJNA316588	SRR5109913	family	Siphoviridae	Viruses;Duplodnaviria;Heunggongvirae;Uroviricota;Caudoviricetes;Caudovirales;Siphoviridae	Siphoviridae	Streptococcus phage phiARI0923	914.172
PRJNA316588	SRR5109913	order	Caudovirales	Viruses;Duplodnaviria;Heunggongvirae;Uroviricota;Caudoviricetes;Caudovirales	unclassified Caudovirales family	Bordetella phage BPP-1	998.678
PRJNA316588	SRR5109913	family	Siphoviridae	Viruses;Duplodnaviria;Heunggongvirae;Uroviricota;Caudoviricetes;Caudovirales;Siphoviridae	Siphoviridae	Burkholderia phage phi644-2	711.258
PRJNA316588	SRR5109913	order	Caudovirales	Viruses;Duplodnaviria;Heunggongvirae;Uroviricota;Caudoviricetes;Caudovirales	unclassified Caudovirales family	Vibrio phage vB_VpaM_MAR	518.243
PRJNA316588	SRR5110777	no rank	unclassified Acionnavirus	Viruses;Duplodnaviria;Heunggongvirae;Uroviricota;Caudoviricetes;Caudovirales;Myoviridae;Acionnavirus;unclassified Acionnavirus	Myoviridae	Synechococcus phage S-CAM8	1978.82
PRJNA316588	SRR5110576	species	Yersinia phage phiR1-37	Viruses;Duplodnaviria;Heunggongvirae;Uroviricota;Caudoviricetes;Caudovirales;Myoviridae;unclassified Myoviridae;Yersinia phage phiR1-37	Myoviridae	Yersinia phage phiR1-37	529.56
PRJNA316588	SRR5110789	family	Myoviridae	Viruses;Duplodnaviria;Heunggongvirae;Uroviricota;Caudoviricetes;Caudovirales;Myoviridae	Myoviridae	Serratia phage Moabite	5914.86
PRJNA316588	SRR5109957	no rank	Bacillus phage G	Viruses;Duplodnaviria;Heunggongvirae;Uroviricota;Caudoviricetes;Caudovirales;Myoviridae;Donellivirus;Bacillus virus G;Bacillus phage G	Myoviridae	Bacillus phage G	18602.8
PRJNA316588	SRR5110535	family	Myoviridae	Viruses;Duplodnaviria;Heunggongvirae;Uroviricota;Caudoviricetes;Caudovirales;Myoviridae	Myoviridae	Agrobacterium phage Atu_ph07	2813.28
PRJNA316588	SRR5109913	superkingdom	Viruses	Viruses	unclassified Viruses family	Yellowstone lake phycodnavirus 1	724.962
PRJNA316588	SRR5110588	family	Siphoviridae	Viruses;Duplodnaviria;Heunggongvirae;Uroviricota;Caudoviricetes;Caudovirales;Siphoviridae	Siphoviridae	Faecalibacterium phage FP_oengus	5616.9
PRJNA316588	SRR5110576	order	Caudovirales	Viruses;Duplodnaviria;Heunggongvirae;Uroviricota;Caudoviricetes;Caudovirales	unclassified Caudovirales family	Flavobacterium phage vB_FspM_pippi8-1	649.278
PRJNA316588	SRR5110777	order	Caudovirales	Viruses;Duplodnaviria;Heunggongvirae;Uroviricota;Caudoviricetes;Caudovirales	unclassified Caudovirales family	Streptococcus phage phiARI0004	2706.8
PRJNA316588	SRR5110535	family	Mimiviridae	Viruses;Varidnaviria;Bamfordvirae;Nucleocytoviricota;Megaviricetes;Imitervirales;Mimiviridae	Mimiviridae	Acanthamoeba polyphaga mimivirus	3171.05
PRJNA369654	SRR5224158	order	Caudovirales	Viruses;Duplodnaviria;Heunggongvirae;Uroviricota;Caudoviricetes;Caudovirales	unclassified Caudovirales family	Serratia phage Parlo	23732.5
PRJNA369654	SRR5224149	order	Caudovirales	Viruses;Duplodnaviria;Heunggongvirae;Uroviricota;Caudoviricetes;Caudovirales	unclassified Caudovirales family	Enterobacteria phage O276	26587.3
PRJNA369654	SRR5224148	order	Caudovirales	Viruses;Duplodnaviria;Heunggongvirae;Uroviricota;Caudoviricetes;Caudovirales	unclassified Caudovirales family	Enterobacteria phage O276	26484.5
PRJNA369654	SRR5224146	order	Caudovirales	Viruses;Duplodnaviria;Heunggongvirae;Uroviricota;Caudoviricetes;Caudovirales	unclassified Caudovirales family	Enterobacteria phage O276	26457.1
PRJNA369654	SRR5224150	order	Caudovirales	Viruses;Duplodnaviria;Heunggongvirae;Uroviricota;Caudoviricetes;Caudovirales	unclassified Caudovirales family	Flavobacterium phage vB_FspM_immuto_2-6A	23982
PRJNA369654	SRR5224151	order	Caudovirales	Viruses;Duplodnaviria;Heunggongvirae;Uroviricota;Caudoviricetes;Caudovirales	unclassified Caudovirales family	Cronobacter phage vB_CsaP_009	138045
PRJNA369654	SRR5224147	order	Caudovirales	Viruses;Duplodnaviria;Heunggongvirae;Uroviricota;Caudoviricetes;Caudovirales	unclassified Caudovirales family	Enterobacteria phage mEp235	119144
PRJNA369654	SRR5224167	order	Caudovirales	Viruses;Duplodnaviria;Heunggongvirae;Uroviricota;Caudoviricetes;Caudovirales	unclassified Caudovirales family	Escherichia phage muut	122026
PRJNA369654	SRR5224147	no rank	Faecalibacterium phage FP_Brigit	Viruses;Duplodnaviria;Heunggongvirae;Uroviricota;Caudoviricetes;Caudovirales;Myoviridae;Brigitvirus;Faecalibacterium virus Brigit;Faecalibacterium phage FP_Brigit	Myoviridae	Faecalibacterium phage FP_Brigit	64767.8
PRJNA369654	SRR5224159	family	Myoviridae	Viruses;Duplodnaviria;Heunggongvirae;Uroviricota;Caudoviricetes;Caudovirales;Myoviridae	Myoviridae	Salmonella phage 118970_sal3	181984
PRJNA369654	SRR5224164	order	Caudovirales	Viruses;Duplodnaviria;Heunggongvirae;Uroviricota;Caudoviricetes;Caudovirales	unclassified Caudovirales family	Salmonella phage 118970_sal3	181554
PRJNA369654	SRR5224158	order	Caudovirales	Viruses;Duplodnaviria;Heunggongvirae;Uroviricota;Caudoviricetes;Caudovirales	unclassified Caudovirales family	Achromobacter phage JWX	17461
PRJNA369654	SRR5224155	order	Caudovirales	Viruses;Duplodnaviria;Heunggongvirae;Uroviricota;Caudoviricetes;Caudovirales	unclassified Caudovirales family	Salmonella phage 118970_sal3	102200
PRJNA369654	SRR5224155	order	Caudovirales	Viruses;Duplodnaviria;Heunggongvirae;Uroviricota;Caudoviricetes;Caudovirales	unclassified Caudovirales family	Synechococcus phage ACG-2014c	71026.1
PRJNA369654	SRR5224162	genus	Chlorovirus	Viruses;Varidnaviria;Bamfordvirae;Nucleocytoviricota;Megaviricetes;Algavirales;Phycodnaviridae;Chlorovirus	Phycodnaviridae	Paramecium bursaria Chlorella virus 1	184809
PRJNA369654	SRR5224150	family	Myoviridae	Viruses;Duplodnaviria;Heunggongvirae;Uroviricota;Caudoviricetes;Caudovirales;Myoviridae	Myoviridae	Haemophilus phage Aaphi23	3989.9
PRJNA369654	SRR5224150	no rank	unclassified Myoviridae	Viruses;Duplodnaviria;Heunggongvirae;Uroviricota;Caudoviricetes;Caudovirales;Myoviridae;unclassified Myoviridae	Myoviridae	Aggregatibacter phage S1249	4093.18
PRJNA369654	SRR5224150	order	Caudovirales	Viruses;Duplodnaviria;Heunggongvirae;Uroviricota;Caudoviricetes;Caudovirales	unclassified Caudovirales family	Cyanophage KBS-S-2A	3589.14
PRJNA369654	SRR5224152	family	Siphoviridae	Viruses;Duplodnaviria;Heunggongvirae;Uroviricota;Caudoviricetes;Caudovirales;Siphoviridae	Siphoviridae	Streptomyces phage Hank144	82088.3
PRJNA369654	SRR5224165	superkingdom	Viruses	Viruses	unclassified Viruses family	Enterobacteria phage P4	137174
PRJNA392272	SRR5805741	family	Microviridae	Viruses;Monodnaviria;Sangervirae;Phixviricota;Malgrandaviricetes;Petitvirales;Microviridae	Microviridae	Parabacteroides phage YZ-2015b	152323
PRJNA392272	SRR5805744	clade	crAss-like viruses	Viruses;Duplodnaviria;Heunggongvirae;Uroviricota;Caudoviricetes;Caudovirales;Podoviridae;unclassified Podoviridae;crAss-like viruses	Podoviridae	crAssphage cr131_1	2989.24
PRJNA392272	SRR5805747	species	IAS virus	Viruses;Duplodnaviria;Heunggongvirae;Uroviricota;Caudoviricetes;Caudovirales;Podoviridae;unclassified Podoviridae;crAss-like viruses;IAS virus	Podoviridae	IAS virus	9739.41
PRJNA392272	SRR5805744	clade	UAG-readthrough crAss clade	Viruses;Duplodnaviria;Heunggongvirae;Uroviricota;Caudoviricetes;Caudovirales;Podoviridae;unclassified Podoviridae;crAss-like viruses;UAG-readthrough crAss clade	Podoviridae	crAssphage cr131_1	1115.58
PRJNA392272	SRR5805711	order	Caudovirales	Viruses;Duplodnaviria;Heunggongvirae;Uroviricota;Caudoviricetes;Caudovirales	unclassified Caudovirales family	Bacillus phage phiNIT1	270.453
PRJNA392272	SRR5805747	no rank	Bacillus phage G	Viruses;Duplodnaviria;Heunggongvirae;Uroviricota;Caudoviricetes;Caudovirales;Myoviridae;Donellivirus;Bacillus virus G;Bacillus phage G	Myoviridae	Bacillus phage G	6625.91
PRJNA392272	SRR5805727	order	Caudovirales	Viruses;Duplodnaviria;Heunggongvirae;Uroviricota;Caudoviricetes;Caudovirales	unclassified Caudovirales family	Faecalibacterium phage FP_Taranis	2787.63
PRJNA392272	SRR5805729	no rank	Microbacterium phage Pikmin	Viruses;Duplodnaviria;Heunggongvirae;Uroviricota;Caudoviricetes;Caudovirales;Siphoviridae;Pikminvirus;Microbacterium virus Pikmin;Microbacterium phage Pikmin	Siphoviridae	Microbacterium phage Pikmin	353.165
PRJNA392272	SRR5805744	family	Siphoviridae	Viruses;Duplodnaviria;Heunggongvirae;Uroviricota;Caudoviricetes;Caudovirales;Siphoviridae	Siphoviridae	Brevibacillus phage Jenst	655.076
PRJNA392272	SRR5805707	species	Bradyrhizobium phage BDU-MI-1	Viruses;Duplodnaviria;Heunggongvirae;Uroviricota;Caudoviricetes;Caudovirales;Myoviridae;unclassified Myoviridae;Bradyrhizobium phage BDU-MI-1	Myoviridae	Bradyrhizobium phage BDU-MI-1	53685.6
PRJNA392272	SRR5805731	genus	Betapapillomavirus	Viruses;Monodnaviria;Shotokuvirae;Cossaviricota;Papovaviricetes;Zurhausenvirales;Papillomaviridae;Firstpapillomavirinae;Betapapillomavirus	Papillomaviridae	Human papillomavirus 9	66451.2
PRJNA392272	SRR5805807	genus	Moineauvirus	Viruses;Duplodnaviria;Heunggongvirae;Uroviricota;Caudoviricetes;Caudovirales;Siphoviridae;Moineauvirus	Siphoviridae	Streptococcus phage YMC-2011	15059.8
PRJNA392272	SRR5805744	clade	UAG-readthrough crAss clade	Viruses;Duplodnaviria;Heunggongvirae;Uroviricota;Caudoviricetes;Caudovirales;Podoviridae;unclassified Podoviridae;crAss-like viruses;UAG-readthrough crAss clade	Podoviridae	crAssphage cr130_1	1416.06
PRJNA392272	SRR5805711	superkingdom	Viruses	Viruses	unclassified Viruses family	Ralstonia phage phiRSL1	112.059
PRJNA392272	SRR5805711	order	Caudovirales	Viruses;Duplodnaviria;Heunggongvirae;Uroviricota;Caudoviricetes;Caudovirales	unclassified Caudovirales family	Butyrivibrio virus Arawn	84.132
PRJNA392272	SRR5805711	order	Caudovirales	Viruses;Duplodnaviria;Heunggongvirae;Uroviricota;Caudoviricetes;Caudovirales	unclassified Caudovirales family	Cronobacter phage vB_CsaM_GAP32	76.9176
PRJNA392272	SRR5805729	family	Microviridae	Viruses;Monodnaviria;Sangervirae;Phixviricota;Malgrandaviricetes;Petitvirales;Microviridae	Microviridae	Microviridae Fen7786_21	1897.74
PRJNA392272	SRR5805711	family	Myoviridae	Viruses;Duplodnaviria;Heunggongvirae;Uroviricota;Caudoviricetes;Caudovirales;Myoviridae	Myoviridae	Enterobacteria phage phi92	138.502
PRJNA392272	SRR5805744	order	Caudovirales	Viruses;Duplodnaviria;Heunggongvirae;Uroviricota;Caudoviricetes;Caudovirales	unclassified Caudovirales family	Bacillus phage Eldridge	430.724
PRJNA392272	SRR5805727	order	Caudovirales	Viruses;Duplodnaviria;Heunggongvirae;Uroviricota;Caudoviricetes;Caudovirales	unclassified Caudovirales family	Clostridium phage PhiS63	2767.14
PRJNA392272	SRR5805779	order	Caudovirales	Viruses;Duplodnaviria;Heunggongvirae;Uroviricota;Caudoviricetes;Caudovirales	unclassified Caudovirales family	Burkholderia phage phiE255	1642.19
PRJNA392272	SRR5805727	order	Caudovirales	Viruses;Duplodnaviria;Heunggongvirae;Uroviricota;Caudoviricetes;Caudovirales	unclassified Caudovirales family	Streptococcus phage DCC1738	4290.07
PRJNA392272	SRR5805744	superkingdom	Viruses	Viruses	unclassified Viruses family	Chrysochromulina ericina virus	904.407
PRJNA392272	SRR5805727	superkingdom	Viruses	Viruses	unclassified Viruses family	Clostridium phage phiCTP1	4152.9
PRJNA392272	SRR5805744	family	Siphoviridae	Viruses;Duplodnaviria;Heunggongvirae;Uroviricota;Caudoviricetes;Caudovirales;Siphoviridae	Siphoviridae	Gordonia phage Crocheter	462.278
PRJNA392272	SRR5805711	family	Siphoviridae	Viruses;Duplodnaviria;Heunggongvirae;Uroviricota;Caudoviricetes;Caudovirales;Siphoviridae	Siphoviridae	Streptococcus phage 5093	81.6034
PRJNA392272	SRR5805787	genus	Schmidvirus	Viruses;Duplodnaviria;Heunggongvirae;Uroviricota;Caudoviricetes;Caudovirales;Podoviridae;Schmidvirus	Podoviridae	Helicobacter phage 1961P	41.1169
PRJNA392272	SRR5805787	family	Microviridae	Viruses;Monodnaviria;Sangervirae;Phixviricota;Malgrandaviricetes;Petitvirales;Microviridae	Microviridae	Microviridae Fen7918_21	88515.8
PRJNA392272	SRR5805787	species	Microviridae IME-16	Viruses;Monodnaviria;Sangervirae;Phixviricota;Malgrandaviricetes;Petitvirales;Microviridae;unclassified Microviridae;Microviridae IME-16	Microviridae	Microviridae IME-16	2671.94
PRJNA392272	SRR5805711	order	Caudovirales	Viruses;Duplodnaviria;Heunggongvirae;Uroviricota;Caudoviricetes;Caudovirales	unclassified Caudovirales family	Bacillus phage BigBertha	275.082
PRJNA392272	SRR5805727	no rank	Staphylococcus phage phiSP44-1	Viruses;Duplodnaviria;Heunggongvirae;Uroviricota;Caudoviricetes;Caudovirales;Siphoviridae;Coventryvirus;Staphylococcus virus phiSP44-1;Staphylococcus phage phiSP44-1	Siphoviridae	Staphylococcus phage phiSP44-1	13392.1
PRJNA392272	SRR5805787	species	Microviridae IME-16	Viruses;Monodnaviria;Sangervirae;Phixviricota;Malgrandaviricetes;Petitvirales;Microviridae;unclassified Microviridae;Microviridae IME-16	Microviridae	Microviridae IME-16	591.098
PRJNA392272	SRR5805727	species	Ectocarpus siliculosus virus 1	Viruses;Varidnaviria;Bamfordvirae;Nucleocytoviricota;Megaviricetes;Algavirales;Phycodnaviridae;Phaeovirus;Ectocarpus siliculosus virus 1	Phycodnaviridae	Ectocarpus siliculosus virus 1	3941.66
PRJNA392272	SRR5805752	family	Siphoviridae	Viruses;Duplodnaviria;Heunggongvirae;Uroviricota;Caudoviricetes;Caudovirales;Siphoviridae	Siphoviridae	Nodularia phage vB_NpeS-2AV2	1111.87
PRJNA392272	SRR5805744	superkingdom	Viruses	Viruses	unclassified Viruses family	Bacteroides phage B124-14	556.456
PRJNA392272	SRR5805711	order	Caudovirales	Viruses;Duplodnaviria;Heunggongvirae;Uroviricota;Caudoviricetes;Caudovirales	unclassified Caudovirales family	Streptomyces phage Lorelei	104.077
PRJNA392272	SRR5805727	genus	Prasinovirus	Viruses;Varidnaviria;Bamfordvirae;Nucleocytoviricota;Megaviricetes;Algavirales;Phycodnaviridae;Prasinovirus	Phycodnaviridae	Ostreococcus tauri virus 1	6921.94
PRJNA392272	SRR5805787	order	Caudovirales	Viruses;Duplodnaviria;Heunggongvirae;Uroviricota;Caudoviricetes;Caudovirales	unclassified Caudovirales family	Flavobacterium phage vB_FspM_pippi8-1	169.589
PRJNA392272	SRR5805711	family	Siphoviridae	Viruses;Duplodnaviria;Heunggongvirae;Uroviricota;Caudoviricetes;Caudovirales;Siphoviridae	Siphoviridae	Enterobacteria phage mEp043 c-1	137.274
PRJNA392272	SRR5805727	superkingdom	Viruses	Viruses	unclassified Viruses family	Pithovirus sibericum	3565.51
PRJNA392272	SRR5805727	species	Microviridae IME-16	Viruses;Monodnaviria;Sangervirae;Phixviricota;Malgrandaviricetes;Petitvirales;Microviridae;unclassified Microviridae;Microviridae IME-16	Microviridae	Microviridae IME-16	7726.56
PRJNA392272	SRR5805711	order	Caudovirales	Viruses;Duplodnaviria;Heunggongvirae;Uroviricota;Caudoviricetes;Caudovirales	unclassified Caudovirales family	Lactococcus phage r1t	1551.15
PRJNA392272	SRR5805787	order	Caudovirales	Viruses;Duplodnaviria;Heunggongvirae;Uroviricota;Caudoviricetes;Caudovirales	unclassified Caudovirales family	Faecalibacterium phage FP_Mushu	100.981
PRJNA392272	SRR5805744	order	Caudovirales	Viruses;Duplodnaviria;Heunggongvirae;Uroviricota;Caudoviricetes;Caudovirales	unclassified Caudovirales family	Microbacterium phage Krampus	2868.96
PRJNA392272	SRR5805803	species	Winogradskyella phage Peternella_1	Viruses;Duplodnaviria;Heunggongvirae;Uroviricota;Caudoviricetes;Caudovirales;Myoviridae;unclassified Myoviridae;Winogradskyella phage Peternella_1	Myoviridae	Winogradskyella phage Peternella_1	107250
PRJNA392272	SRR5805787	family	Siphoviridae	Viruses;Duplodnaviria;Heunggongvirae;Uroviricota;Caudoviricetes;Caudovirales;Siphoviridae	Siphoviridae	Listeria phage LP-HM00113468	181.739
PRJNA392272	SRR5805711	family	Siphoviridae	Viruses;Duplodnaviria;Heunggongvirae;Uroviricota;Caudoviricetes;Caudovirales;Siphoviridae	Siphoviridae	Bacillus virus SPbeta	95.6014
PRJNA392272	SRR5805727	genus	Kafunavirus	Viruses;Duplodnaviria;Heunggongvirae;Uroviricota;Caudoviricetes;Caudovirales;Podoviridae;Kafunavirus	Podoviridae	Vibrio phage VPMS1	3276.21
PRJNA392272	SRR5805787	superkingdom	Viruses	Viruses	unclassified Viruses family	Streptomyces phage Hiyaa	38.0125
PRJNA392272	SRR5805727	no rank	unclassified Siphoviridae	Viruses;Duplodnaviria;Heunggongvirae;Uroviricota;Caudoviricetes;Caudovirales;Siphoviridae;unclassified Siphoviridae	Siphoviridae	Lactococcus phage r1t	2251.96
PRJNA392272	SRR5805727	order	Caudovirales	Viruses;Duplodnaviria;Heunggongvirae;Uroviricota;Caudoviricetes;Caudovirales	unclassified Caudovirales family	Staphylococcus phage StB20-like	5429.42
PRJNA392272	SRR5805727	superkingdom	Viruses	Viruses	unclassified Viruses family	Bacillus virus SPbeta	4637.23
PRJNA392272	SRR5805711	order	Caudovirales	Viruses;Duplodnaviria;Heunggongvirae;Uroviricota;Caudoviricetes;Caudovirales	unclassified Caudovirales family	Clostridium phage phiCT9441A	167.046
PRJNA392272	SRR5805727	order	Caudovirales	Viruses;Duplodnaviria;Heunggongvirae;Uroviricota;Caudoviricetes;Caudovirales	unclassified Caudovirales family	Clostridium phage phiCD481-1	2176.04
PRJNA392272	SRR5805735	family	Siphoviridae	Viruses;Duplodnaviria;Heunggongvirae;Uroviricota;Caudoviricetes;Caudovirales;Siphoviridae	Siphoviridae	Streptomyces phage Celia	3223.46
PRJNA392272	SRR5805711	order	Caudovirales	Viruses;Duplodnaviria;Heunggongvirae;Uroviricota;Caudoviricetes;Caudovirales	unclassified Caudovirales family	Salmonella phage SJ46	99.3987
PRJNA392272	SRR5805727	order	Caudovirales	Viruses;Duplodnaviria;Heunggongvirae;Uroviricota;Caudoviricetes;Caudovirales	unclassified Caudovirales family	Caulobacter virus Magneto	6381.55
PRJNA392272	SRR5805779	genus	Betapapillomavirus	Viruses;Monodnaviria;Shotokuvirae;Cossaviricota;Papovaviricetes;Zurhausenvirales;Papillomaviridae;Firstpapillomavirinae;Betapapillomavirus	Papillomaviridae	Human papillomavirus type 92	129188
PRJNA392272	SRR5805744	genus	Cepunavirus	Viruses;Duplodnaviria;Heunggongvirae;Uroviricota;Caudoviricetes;Caudovirales;Salasmaviridae;Cepunavirus	Salasmaviridae	Streptococcus phage CP-7	803.82
PRJNA392272	SRR5805752	no rank	Cafeteria roenbergensis virus BV-PW1	Viruses;Varidnaviria;Bamfordvirae;Nucleocytoviricota;Megaviricetes;Imitervirales;Mimiviridae;Cafeteriavirus;Cafeteria roenbergensis virus;Cafeteria roenbergensis virus BV-PW1	Mimiviridae	Cafeteria roenbergensis virus BV-PW1	7112.53
PRJNA392272	SRR5805758	clade	crAss-like viruses	Viruses;Duplodnaviria;Heunggongvirae;Uroviricota;Caudoviricetes;Caudovirales;Podoviridae;unclassified Podoviridae;crAss-like viruses	Podoviridae	crAssphage cr85_1	63367.3
PRJNA392272	SRR5805747	family	Myoviridae	Viruses;Duplodnaviria;Heunggongvirae;Uroviricota;Caudoviricetes;Caudovirales;Myoviridae	Myoviridae	Acinetobacter phage WCHABP1	14865.7
PRJNA392272	SRR5805711	genus	Anjalivirus	Viruses;Duplodnaviria;Heunggongvirae;Uroviricota;Caudoviricetes;Caudovirales;Podoviridae;Anjalivirus	Podoviridae	Arthrobacter phage Anjali	1707.87
PRJNA392272	SRR5805744	order	Caudovirales	Viruses;Duplodnaviria;Heunggongvirae;Uroviricota;Caudoviricetes;Caudovirales	unclassified Caudovirales family	Streptococcus phage P9	615.703
PRJNA392272	SRR5805787	order	Caudovirales	Viruses;Duplodnaviria;Heunggongvirae;Uroviricota;Caudoviricetes;Caudovirales	unclassified Caudovirales family	Temperate phage phiNIH1,1	52.4544
PRJNA392272	SRR5805752	no rank	unclassified Microviridae	Viruses;Monodnaviria;Sangervirae;Phixviricota;Malgrandaviricetes;Petitvirales;Microviridae;unclassified Microviridae	Microviridae	Microviridae Fen7918_21	144774
PRJNA392272	SRR5805807	order	Caudovirales	Viruses;Duplodnaviria;Heunggongvirae;Uroviricota;Caudoviricetes;Caudovirales	unclassified Caudovirales family	Escherichia phage TL-2011b	43371.4
PRJNA392272	SRR5805735	family	Myoviridae	Viruses;Duplodnaviria;Heunggongvirae;Uroviricota;Caudoviricetes;Caudovirales;Myoviridae	Myoviridae	Aeromonas phage 2L372X	2469.06
PRJNA392272	SRR5805752	order	Caudovirales	Viruses;Duplodnaviria;Heunggongvirae;Uroviricota;Caudoviricetes;Caudovirales	unclassified Caudovirales family	Escherichia phage vB_EcoP_F	992.31
PRJNA392272	SRR5805787	order	Caudovirales	Viruses;Duplodnaviria;Heunggongvirae;Uroviricota;Caudoviricetes;Caudovirales	unclassified Caudovirales family	Bacillus phage Eoghan	27.8817
PRJNA392272	SRR5805752	family	Mimiviridae	Viruses;Varidnaviria;Bamfordvirae;Nucleocytoviricota;Megaviricetes;Imitervirales;Mimiviridae	Mimiviridae	Acanthamoeba polyphaga mimivirus	1079.55
PRJNA392272	SRR5805744	clade	UAG-readthrough crAss clade	Viruses;Duplodnaviria;Heunggongvirae;Uroviricota;Caudoviricetes;Caudovirales;Podoviridae;unclassified Podoviridae;crAss-like viruses;UAG-readthrough crAss clade	Podoviridae	crAssphage cr273_1	1394.08
PRJNA392272	SRR5805796	genus	Betapapillomavirus	Viruses;Monodnaviria;Shotokuvirae;Cossaviricota;Papovaviricetes;Zurhausenvirales;Papillomaviridae;Firstpapillomavirinae;Betapapillomavirus	Papillomaviridae	Human papillomavirus 9	134880
PRJNA392272	SRR5805744	family	Siphoviridae	Viruses;Duplodnaviria;Heunggongvirae;Uroviricota;Caudoviricetes;Caudovirales;Siphoviridae	Siphoviridae	Gordonia phage DumpsterDude	864.575
PRJNA392272	SRR5805787	order	Caudovirales	Viruses;Duplodnaviria;Heunggongvirae;Uroviricota;Caudoviricetes;Caudovirales	unclassified Caudovirales family	Bacillus phage BCD7	43.9857
PRJNA392272	SRR5805747	family	Siphoviridae	Viruses;Duplodnaviria;Heunggongvirae;Uroviricota;Caudoviricetes;Caudovirales;Siphoviridae	Siphoviridae	Mycobacterium phage Florinda	7384.43
PRJNA392272	SRR5805744	superkingdom	Viruses	Viruses	unclassified Viruses family	Sphingomonas phage PAU	492.889
PRJNA392272	SRR5805807	subfamily	Bronfenbrennervirinae	Viruses;Duplodnaviria;Heunggongvirae;Uroviricota;Caudoviricetes;Caudovirales;Siphoviridae;Bronfenbrennervirinae	Siphoviridae	Staphylococcus phage StauST398-4	19781.9
PRJNA392272	SRR5805744	no rank	Faecalibacterium phage FP_Brigit	Viruses;Duplodnaviria;Heunggongvirae;Uroviricota;Caudoviricetes;Caudovirales;Myoviridae;Brigitvirus;Faecalibacterium virus Brigit;Faecalibacterium phage FP_Brigit	Myoviridae	Faecalibacterium phage FP_Brigit	462.708
PRJNA392272	SRR5805744	clade	crAss-like viruses	Viruses;Duplodnaviria;Heunggongvirae;Uroviricota;Caudoviricetes;Caudovirales;Podoviridae;unclassified Podoviridae;crAss-like viruses	Podoviridae	IAS virus	2472.94
PRJNA392272	SRR5805792	species	Microviridae IME-16	Viruses;Monodnaviria;Sangervirae;Phixviricota;Malgrandaviricetes;Petitvirales;Microviridae;unclassified Microviridae;Microviridae IME-16	Microviridae	Microviridae IME-16	164668
PRJNA392272	SRR5805727	superkingdom	Viruses	Viruses	unclassified Viruses family	Microbacterium phage Min1	4160.75
PRJNA392272	SRR5805744	clade	crAss-like viruses	Viruses;Duplodnaviria;Heunggongvirae;Uroviricota;Caudoviricetes;Caudovirales;Podoviridae;unclassified Podoviridae;crAss-like viruses	Podoviridae	IAS virus	1475.65
PRJNA392272	SRR5805711	order	Caudovirales	Viruses;Duplodnaviria;Heunggongvirae;Uroviricota;Caudoviricetes;Caudovirales	unclassified Caudovirales family	Cronobacter phage vB_CsaM_GAP32	151.017
PRJNA392272	SRR5805744	species	Human betaherpesvirus 7	Viruses;Duplodnaviria;Heunggongvirae;Peploviricota;Herviviricetes;Herpesvirales;Herpesviridae;Betaherpesvirinae;Roseolovirus;Human betaherpesvirus 7	Herpesviridae	Human betaherpesvirus 7	1244.23
PRJNA392272	SRR5805787	order	Caudovirales	Viruses;Duplodnaviria;Heunggongvirae;Uroviricota;Caudoviricetes;Caudovirales	unclassified Caudovirales family	Streptococcus phage 5093	122.988
PRJNA392272	SRR5805727	superkingdom	Viruses	Viruses	unclassified Viruses family	Flavobacterium phage vB_FspM_immuto_2-6A	6167.82
PRJNA392272	SRR5805747	species	Bacillus virus SPbeta	Viruses;Duplodnaviria;Heunggongvirae;Uroviricota;Caudoviricetes;Caudovirales;Siphoviridae;Spbetavirus;Bacillus virus SPbeta	Siphoviridae	Bacillus virus SPbeta	10848.2
PRJNA392272	SRR5805744	species	Brochothrix phage BL3	Viruses;Duplodnaviria;Heunggongvirae;Uroviricota;Caudoviricetes;Caudovirales;Siphoviridae;unclassified Siphoviridae;Brochothrix phage BL3	Siphoviridae	Brochothrix phage BL3	414.479
PRJNA392272	SRR5805747	no rank	Microbacterium phage Hendrix	Viruses;Duplodnaviria;Heunggongvirae;Uroviricota;Caudoviricetes;Caudovirales;Siphoviridae;Rogerhendrixvirus;Microbacterium virus Hendrix;Microbacterium phage Hendrix	Siphoviridae	Microbacterium phage Hendrix	5172.77
PRJNA392272	SRR5805787	order	Caudovirales	Viruses;Duplodnaviria;Heunggongvirae;Uroviricota;Caudoviricetes;Caudovirales	unclassified Caudovirales family	Planktothrix phage PaV-LD	61.691
PRJNA392272	SRR5805744	clade	crAss-like viruses	Viruses;Duplodnaviria;Heunggongvirae;Uroviricota;Caudoviricetes;Caudovirales;Podoviridae;unclassified Podoviridae;crAss-like viruses	Podoviridae	crAssphage cr273_1	727.075
PRJNA392272	SRR5805729	genus	Pahexavirus	Viruses;Duplodnaviria;Heunggongvirae;Uroviricota;Caudoviricetes;Caudovirales;Siphoviridae;Pahexavirus	Siphoviridae	Propionibacterium phage PAC1	380.81
PRJNA392272	SRR5805747	family	Microviridae	Viruses;Monodnaviria;Sangervirae;Phixviricota;Malgrandaviricetes;Petitvirales;Microviridae	Microviridae	Parabacteroides phage YZ-2015a	13238.4
PRJNA392272	SRR5805729	genus	Betapapillomavirus	Viruses;Monodnaviria;Shotokuvirae;Cossaviricota;Papovaviricetes;Zurhausenvirales;Papillomaviridae;Firstpapillomavirinae;Betapapillomavirus	Papillomaviridae	Human papillomavirus 9	2330.71
PRJNA392272	SRR5805711	superkingdom	Viruses	Viruses	unclassified Viruses family	Ralstonia phage PE226	52133.4
PRJNA392272	SRR5805779	order	Caudovirales	Viruses;Duplodnaviria;Heunggongvirae;Uroviricota;Caudoviricetes;Caudovirales	unclassified Caudovirales family	Flavobacterium phage FCL-2	1836.65
PRJNA392272	SRR5805744	order	Caudovirales	Viruses;Duplodnaviria;Heunggongvirae;Uroviricota;Caudoviricetes;Caudovirales	unclassified Caudovirales family	crAssphage cr130_1	4244.02
PRJNA392272	SRR5805747	superkingdom	Viruses	Viruses	unclassified Viruses family	Paramecium bursaria Chlorella virus NY2A	12688.4
PRJNA392272	SRR5805747	no rank	unclassified dsDNA viruses	Viruses;unclassified viruses;unclassified DNA viruses;unclassified dsDNA viruses	unclassified Viruses family	unclassified	10659.8
PRJNA392272	SRR5805744	superkingdom	Viruses	Viruses	unclassified Viruses family	Pandoravirus salinus	566.526
PRJNA392272	SRR5805729	order	Caudovirales	Viruses;Duplodnaviria;Heunggongvirae;Uroviricota;Caudoviricetes;Caudovirales	unclassified Caudovirales family	Bacillus virus BM15	1051.52
PRJNA392272	SRR5805711	no rank	Lactobacillus phage iLp1308	Viruses;Duplodnaviria;Heunggongvirae;Uroviricota;Caudoviricetes;Caudovirales;Siphoviridae;Colunavirus;Lactobacillus virus iLp1308;Lactobacillus phage iLp1308	Siphoviridae	Lactobacillus phage iLp1308	128.954
PRJNA419524	SRR6316263	superkingdom	Viruses	Viruses	unclassified Viruses family	Pseudomonas virus Pf1	92064.1
PRJNA419524	SRR6316204	order	Caudovirales	Viruses;Duplodnaviria;Heunggongvirae;Uroviricota;Caudoviricetes;Caudovirales	unclassified Caudovirales family	Geobacillus virus E2	4458.43
PRJNA419524	SRR6316251	genus	Gammatorquevirus	Viruses;Anelloviridae;Gammatorquevirus	Anelloviridae	Torque teno midi virus 8	183217
PRJNA419524	SRR6316310	species	Riemerella phage RAP44	Viruses;Duplodnaviria;Heunggongvirae;Uroviricota;Caudoviricetes;Caudovirales;Siphoviridae;unclassified Siphoviridae;Riemerella phage RAP44	Siphoviridae	Riemerella phage RAP44	61494.7
PRJNA419524	SRR6316201	clade	crAss-like viruses	Viruses;Duplodnaviria;Heunggongvirae;Uroviricota;Caudoviricetes;Caudovirales;Podoviridae;unclassified Podoviridae;crAss-like viruses	Podoviridae	crAssphage cr131_1	2376.28
PRJNA419524	SRR6316276	order	Caudovirales	Viruses;Duplodnaviria;Heunggongvirae;Uroviricota;Caudoviricetes;Caudovirales	unclassified Caudovirales family	Pseudomonas phage phi2	206.146
PRJNA419524	SRR6316201	order	Caudovirales	Viruses;Duplodnaviria;Heunggongvirae;Uroviricota;Caudoviricetes;Caudovirales	unclassified Caudovirales family	Bacillus phage Palmer	1271.34
PRJNA419524	SRR6316204	genus	Kochitakasuvirus	Viruses;Duplodnaviria;Heunggongvirae;Uroviricota;Caudoviricetes;Caudovirales;Podoviridae;Kochitakasuvirus	Podoviridae	Pseudomonas phage KPP25	1002.68
PRJNA419524	SRR6316274	genus	Alphatorquevirus	Viruses;Anelloviridae;Alphatorquevirus	Anelloviridae	Torque teno virus 12	132390
PRJNA419524	SRR6316201	order	Caudovirales	Viruses;Duplodnaviria;Heunggongvirae;Uroviricota;Caudoviricetes;Caudovirales	unclassified Caudovirales family	Arthrobacter phage Sonali	393.258
PRJNA419524	SRR6316210	order	Caudovirales	Viruses;Duplodnaviria;Heunggongvirae;Uroviricota;Caudoviricetes;Caudovirales	unclassified Caudovirales family	Pseudomonas phage phi3	7998.99
PRJNA419524	SRR6316206	no rank	unclassified Siphoviridae	Viruses;Duplodnaviria;Heunggongvirae;Uroviricota;Caudoviricetes;Caudovirales;Siphoviridae;unclassified Siphoviridae	Siphoviridae	Synechococcus phage S-CBS3	415.149
PRJNA419524	SRR6316201	order	Caudovirales	Viruses;Duplodnaviria;Heunggongvirae;Uroviricota;Caudoviricetes;Caudovirales	unclassified Caudovirales family	uncultured phage_MedDCM-OCT-S37-C6	354.319
PRJNA419524	SRR6316210	no rank	Bacillus phage vB_BtS_BMBtp14	Viruses;Duplodnaviria;Heunggongvirae;Uroviricota;Caudoviricetes;Caudovirales;Siphoviridae;Skryabinvirinae;Bembunaquatrovirus;Bacillus virus BMBtp14;Bacillus phage vB_BtS_BMBtp14	Siphoviridae	Bacillus phage vB_BtS_BMBtp14	11235.1
PRJNA419524	SRR6316201	family	Siphoviridae	Viruses;Duplodnaviria;Heunggongvirae;Uroviricota;Caudoviricetes;Caudovirales;Siphoviridae	Siphoviridae	Faecalibacterium phage FP_oengus	3741.89
PRJNA419524	SRR6316215	order	Caudovirales	Viruses;Duplodnaviria;Heunggongvirae;Uroviricota;Caudoviricetes;Caudovirales	unclassified Caudovirales family	Burkholderia phage phiE255	2661.72
PRJNA419524	SRR6316206	no rank	Burkholderia phage phiE12-2	Viruses;Duplodnaviria;Heunggongvirae;Uroviricota;Caudoviricetes;Caudovirales;Myoviridae;Peduovirinae;Tigrvirus;Burkholderia virus phiE122;Burkholderia phage phiE12-2	Myoviridae	Burkholderia phage phiE12-2	216.314
PRJNA419524	SRR6316206	species	Burkholderia phage phiE094	Viruses;Duplodnaviria;Heunggongvirae;Uroviricota;Caudoviricetes;Caudovirales;Myoviridae;Peduovirinae;Tigrvirus;unclassified Tigrvirus;Burkholderia phage phiE094	Myoviridae	Burkholderia phage phiE094	1012.36
PRJNA419524	SRR6316258	order	Caudovirales	Viruses;Duplodnaviria;Heunggongvirae;Uroviricota;Caudoviricetes;Caudovirales	unclassified Caudovirales family	Rhizobium phage RHEph10	5337.28
PRJNA419524	SRR6316204	no rank	unclassified Microviridae	Viruses;Monodnaviria;Sangervirae;Phixviricota;Malgrandaviricetes;Petitvirales;Microviridae;unclassified Microviridae	Microviridae	Parabacteroides phage YZ-2015a	4615.34
PRJNA419524	SRR6316288	order	Caudovirales	Viruses;Duplodnaviria;Heunggongvirae;Uroviricota;Caudoviricetes;Caudovirales	unclassified Caudovirales family	Burkholderia phage phi644-2	2790.37
PRJNA419524	SRR6316315	superkingdom	Viruses	Viruses	unclassified Viruses family	Acanthamoeba polyphaga moumouvirus	2262.29
PRJNA419524	SRR6316285	order	Caudovirales	Viruses;Duplodnaviria;Heunggongvirae;Uroviricota;Caudoviricetes;Caudovirales	unclassified Caudovirales family	Pseudomonas phage vB_PaeP_Tr60_Ab31	6970.92
PRJNA419524	SRR6316288	order	Caudovirales	Viruses;Duplodnaviria;Heunggongvirae;Uroviricota;Caudoviricetes;Caudovirales	unclassified Caudovirales family	Salicola phage CGphi29	4577.43
PRJNA419524	SRR6316234	species	Ectocarpus siliculosus virus 1	Viruses;Varidnaviria;Bamfordvirae;Nucleocytoviricota;Megaviricetes;Algavirales;Phycodnaviridae;Phaeovirus;Ectocarpus siliculosus virus 1	Phycodnaviridae	Ectocarpus siliculosus virus 1	9104.71
PRJNA419524	SRR6316312	order	Caudovirales	Viruses;Duplodnaviria;Heunggongvirae;Uroviricota;Caudoviricetes;Caudovirales	unclassified Caudovirales family	Pseudomonas phage Dobby	3278.42
PRJNA419524	SRR6316215	order	Caudovirales	Viruses;Duplodnaviria;Heunggongvirae;Uroviricota;Caudoviricetes;Caudovirales	unclassified Caudovirales family	Acinetobacter phage YMC/09/02/B1251	4642.9
PRJNA419524	SRR6316249	order	Caudovirales	Viruses;Duplodnaviria;Heunggongvirae;Uroviricota;Caudoviricetes;Caudovirales	unclassified Caudovirales family	Salicola phage CGphi29	577.981
PRJNA419524	SRR6316249	order	Caudovirales	Viruses;Duplodnaviria;Heunggongvirae;Uroviricota;Caudoviricetes;Caudovirales	unclassified Caudovirales family	Pseudomonas phage Dobby	568.349
PRJNA419524	SRR6316285	order	Caudovirales	Viruses;Duplodnaviria;Heunggongvirae;Uroviricota;Caudoviricetes;Caudovirales	unclassified Caudovirales family	Pseudomonas phage Dobby	3654.84
PRJNA419524	SRR6316249	superkingdom	Viruses	Viruses	unclassified Viruses family	Acanthamoeba polyphaga moumouvirus	317.727
PRJNA419524	SRR6316285	order	Caudovirales	Viruses;Duplodnaviria;Heunggongvirae;Uroviricota;Caudoviricetes;Caudovirales	unclassified Caudovirales family	Stenotrophomonas phage S1	6677.56
PRJNA419524	SRR6316201	order	Caudovirales	Viruses;Duplodnaviria;Heunggongvirae;Uroviricota;Caudoviricetes;Caudovirales	unclassified Caudovirales family	Bacillus phage vB_BanS-Tsamsa	670.735
PRJNA419524	SRR6316246	family	Siphoviridae	Viruses;Duplodnaviria;Heunggongvirae;Uroviricota;Caudoviricetes;Caudovirales;Siphoviridae	Siphoviridae	Arthrobacter phage Circum	6223.42
PRJNA419524	SRR6316201	family	Podoviridae	Viruses;Duplodnaviria;Heunggongvirae;Uroviricota;Caudoviricetes;Caudovirales;Podoviridae	Podoviridae	Actinomyces virus Av1	317.745
PRJNA419524	SRR6316215	family	Myoviridae	Viruses;Duplodnaviria;Heunggongvirae;Uroviricota;Caudoviricetes;Caudovirales;Myoviridae	Myoviridae	Cyanophage S-RIM32	3781.84
PRJNA419524	SRR6316246	family	Siphoviridae	Viruses;Duplodnaviria;Heunggongvirae;Uroviricota;Caudoviricetes;Caudovirales;Siphoviridae	Siphoviridae	Burkholderia phage phi644-2	1373.37
PRJNA419524	SRR6316266	superkingdom	Viruses	Viruses	unclassified Viruses family	Cafeteria roenbergensis virus BV-PW1	3071.13
PRJNA419524	SRR6316288	family	Myoviridae	Viruses;Duplodnaviria;Heunggongvirae;Uroviricota;Caudoviricetes;Caudovirales;Myoviridae	Myoviridae	Pseudomonas phage phiPMW	2954.62
PRJNA419524	SRR6316201	family	Siphoviridae	Viruses;Duplodnaviria;Heunggongvirae;Uroviricota;Caudoviricetes;Caudovirales;Siphoviridae	Siphoviridae	Ralstonia phage Dina	336.211
PRJNA419524	SRR6316266	order	Caudovirales	Viruses;Duplodnaviria;Heunggongvirae;Uroviricota;Caudoviricetes;Caudovirales	unclassified Caudovirales family	Burkholderia phage Bcep22	2627
PRJNA419524	SRR6316278	species	Ectocarpus siliculosus virus 1	Viruses;Varidnaviria;Bamfordvirae;Nucleocytoviricota;Megaviricetes;Algavirales;Phycodnaviridae;Phaeovirus;Ectocarpus siliculosus virus 1	Phycodnaviridae	Ectocarpus siliculosus virus 1	15976.5
PRJNA419524	SRR6316262	genus	Alphapolyomavirus	Viruses;Monodnaviria;Shotokuvirae;Cossaviricota;Papovaviricetes;Sepolyvirales;Polyomaviridae;Alphapolyomavirus	Polyomaviridae	Merkel cell polyomavirus	44338.8
PRJNA419524	SRR6316227	family	Inoviridae	Viruses;Monodnaviria;Loebvirae;Hofneiviricota;Faserviricetes;Tubulavirales;Inoviridae	Inoviridae	Stenotrophomonas phage PSH1	160026
PRJNA419524	SRR6316260	genus	Pahexavirus	Viruses;Duplodnaviria;Heunggongvirae;Uroviricota;Caudoviricetes;Caudovirales;Siphoviridae;Pahexavirus	Siphoviridae	Propionibacterium phage Moyashi	1726.79
PRJNA419524	SRR6316313	order	Caudovirales	Viruses;Duplodnaviria;Heunggongvirae;Uroviricota;Caudoviricetes;Caudovirales	unclassified Caudovirales family	Flavobacterium phage FCL-2	4143.41
PRJNA419524	SRR6316278	order	Caudovirales	Viruses;Duplodnaviria;Heunggongvirae;Uroviricota;Caudoviricetes;Caudovirales	unclassified Caudovirales family	Rhodothermus phage RM378	11016.3
PRJNA419524	SRR6316287	family	Myoviridae	Viruses;Duplodnaviria;Heunggongvirae;Uroviricota;Caudoviricetes;Caudovirales;Myoviridae	Myoviridae	Vibrio phage VP882	10162.5
PRJNA419524	SRR6316201	family	Siphoviridae	Viruses;Duplodnaviria;Heunggongvirae;Uroviricota;Caudoviricetes;Caudovirales;Siphoviridae	Siphoviridae	Streptococcus virus O1205	337.94
PRJNA419524	SRR6316201	family	Siphoviridae	Viruses;Duplodnaviria;Heunggongvirae;Uroviricota;Caudoviricetes;Caudovirales;Siphoviridae	Siphoviridae	Gordonia phage Chikenjars	1469.02
PRJNA419524	SRR6316278	species	Planktothrix phage PaV-LD	Viruses;Duplodnaviria;Heunggongvirae;Uroviricota;Caudoviricetes;Caudovirales;Siphoviridae;unclassified Siphoviridae;Planktothrix phage PaV-LD	Siphoviridae	Planktothrix phage PaV-LD	25934.1
PRJNA419524	SRR6316287	species	Rhodothermus phage RM378	Viruses;Duplodnaviria;Heunggongvirae;Uroviricota;Caudoviricetes;Caudovirales;Myoviridae;unclassified Myoviridae;Rhodothermus phage RM378	Myoviridae	Rhodothermus phage RM378	5531.09
PRJNA419524	SRR6316200	order	Caudovirales	Viruses;Duplodnaviria;Heunggongvirae;Uroviricota;Caudoviricetes;Caudovirales	unclassified Caudovirales family	Salicola phage CGphi29	5434.11
PRJNA419524	SRR6316222	order	Caudovirales	Viruses;Duplodnaviria;Heunggongvirae;Uroviricota;Caudoviricetes;Caudovirales	unclassified Caudovirales family	Streptococcus phage Str-PAP-1	5786.15
PRJNA419524	SRR6316201	family	Siphoviridae	Viruses;Duplodnaviria;Heunggongvirae;Uroviricota;Caudoviricetes;Caudovirales;Siphoviridae	Siphoviridae	Streptococcus phage TP-J34	348.613
PRJNA419524	SRR6316201	order	Caudovirales	Viruses;Duplodnaviria;Heunggongvirae;Uroviricota;Caudoviricetes;Caudovirales	unclassified Caudovirales family	Enterobacteria phage mEp043 c-1	296.505
PRJNA419524	SRR6316315	order	Caudovirales	Viruses;Duplodnaviria;Heunggongvirae;Uroviricota;Caudoviricetes;Caudovirales	unclassified Caudovirales family	Flavobacterium phage vB_FspM_lotta8-1	2809.38
PRJNA419524	SRR6316246	order	Caudovirales	Viruses;Duplodnaviria;Heunggongvirae;Uroviricota;Caudoviricetes;Caudovirales	unclassified Caudovirales family	Burkholderia phage phiE12-2	2446.32
PRJNA419524	SRR6316222	order	Caudovirales	Viruses;Duplodnaviria;Heunggongvirae;Uroviricota;Caudoviricetes;Caudovirales	unclassified Caudovirales family	Lactococcus phage P078	1677.03
PRJNA419524	SRR6316249	order	Caudovirales	Viruses;Duplodnaviria;Heunggongvirae;Uroviricota;Caudoviricetes;Caudovirales	unclassified Caudovirales family	Lactococcus phage AM1	160.84
PRJNA419524	SRR6316234	order	Caudovirales	Viruses;Duplodnaviria;Heunggongvirae;Uroviricota;Caudoviricetes;Caudovirales	unclassified Caudovirales family	Haemophilus phage SuMu	16529.9
PRJNA419524	SRR6316206	order	Caudovirales	Viruses;Duplodnaviria;Heunggongvirae;Uroviricota;Caudoviricetes;Caudovirales	unclassified Caudovirales family	Burkholderia phage phiE255	732.785
PRJNA419524	SRR6316274	genus	Pahexavirus	Viruses;Duplodnaviria;Heunggongvirae;Uroviricota;Caudoviricetes;Caudovirales;Siphoviridae;Pahexavirus	Siphoviridae	Propionibacterium phage Solid	56.9622
PRJNA419524	SRR6316216	order	Caudovirales	Viruses;Duplodnaviria;Heunggongvirae;Uroviricota;Caudoviricetes;Caudovirales	unclassified Caudovirales family	Gordonia phage Bakery	6841.44
PRJNA419524	SRR6316313	order	Caudovirales	Viruses;Duplodnaviria;Heunggongvirae;Uroviricota;Caudoviricetes;Caudovirales	unclassified Caudovirales family	Haemophilus phage SuMu	1985.52
PRJNA419524	SRR6316287	order	Caudovirales	Viruses;Duplodnaviria;Heunggongvirae;Uroviricota;Caudoviricetes;Caudovirales	unclassified Caudovirales family	Acinetobacter phage vB_AbaM_phiAbaA1	3964.48
PRJNA419524	SRR6316206	order	Caudovirales	Viruses;Duplodnaviria;Heunggongvirae;Uroviricota;Caudoviricetes;Caudovirales	unclassified Caudovirales family	Pseudomonas phage Dobby	5756.69
PRJNA419524	SRR6316201	family	Siphoviridae	Viruses;Duplodnaviria;Heunggongvirae;Uroviricota;Caudoviricetes;Caudovirales;Siphoviridae	Siphoviridae	Fusobacterium phage Fnu1	474.687
PRJNA419524	SRR6316249	species	Thermus phage TMA	Viruses;Duplodnaviria;Heunggongvirae;Uroviricota;Caudoviricetes;Caudovirales;Myoviridae;unclassified Myoviridae;Thermus phage TMA	Myoviridae	Thermus phage TMA	330.371
PRJNA419524	SRR6316258	order	Caudovirales	Viruses;Duplodnaviria;Heunggongvirae;Uroviricota;Caudoviricetes;Caudovirales	unclassified Caudovirales family	Acinetobacter phage vB_AbaM_B09_Aci05	6756.66
PRJNA419524	SRR6316201	family	Myoviridae	Viruses;Duplodnaviria;Heunggongvirae;Uroviricota;Caudoviricetes;Caudovirales;Myoviridae	Myoviridae	Haemophilus phage Aaphi23	350.788
PRJNA419524	SRR6316266	order	Caudovirales	Viruses;Duplodnaviria;Heunggongvirae;Uroviricota;Caudoviricetes;Caudovirales	unclassified Caudovirales family	Streptomyces phage Lannister	2234.31
PRJNA419524	SRR6316311	order	Caudovirales	Viruses;Duplodnaviria;Heunggongvirae;Uroviricota;Caudoviricetes;Caudovirales	unclassified Caudovirales family	Burkholderia phage vB_BceS_KL1	4279.78
PRJNA419524	SRR6316278	species	Flavobacterium phage vB_FspM_immuto_2-6A	Viruses;Duplodnaviria;Heunggongvirae;Uroviricota;Caudoviricetes;Caudovirales;Myoviridae;unclassified Myoviridae;Flavobacterium phage vB_FspM_immuto_2-6A	Myoviridae	Flavobacterium phage vB_FspM_immuto_2-6A	13582
PRJNA419524	SRR6316201	order	Caudovirales	Viruses;Duplodnaviria;Heunggongvirae;Uroviricota;Caudoviricetes;Caudovirales	unclassified Caudovirales family	Eggerthella phage PMBT5	238.334
PRJNA419524	SRR6316222	family	Siphoviridae	Viruses;Duplodnaviria;Heunggongvirae;Uroviricota;Caudoviricetes;Caudovirales;Siphoviridae	Siphoviridae	Streptococcus phage Str-PAP-1	3912.51
PRJNA419524	SRR6316201	order	Caudovirales	Viruses;Duplodnaviria;Heunggongvirae;Uroviricota;Caudoviricetes;Caudovirales	unclassified Caudovirales family	Acinetobacter phage vB_AbaM_B09_Aci05	371.171
PRJNA419524	SRR6316201	species	Bacillus virus SPbeta	Viruses;Duplodnaviria;Heunggongvirae;Uroviricota;Caudoviricetes;Caudovirales;Siphoviridae;Spbetavirus;Bacillus virus SPbeta	Siphoviridae	Bacillus virus SPbeta	308.701
PRJNA419524	SRR6316215	genus	Stanholtvirus	Viruses;Duplodnaviria;Heunggongvirae;Uroviricota;Caudoviricetes;Caudovirales;Siphoviridae;Stanholtvirus	Siphoviridae	Burkholderia phage phi644-2	8817.62
PRJNA419524	SRR6316285	order	Caudovirales	Viruses;Duplodnaviria;Heunggongvirae;Uroviricota;Caudoviricetes;Caudovirales	unclassified Caudovirales family	Burkholderia phage phiE255	2214.42
PRJNA419524	SRR6316313	order	Caudovirales	Viruses;Duplodnaviria;Heunggongvirae;Uroviricota;Caudoviricetes;Caudovirales	unclassified Caudovirales family	Pseudomonas phage YMC11/02/R656	5303.5
PRJNA419524	SRR6316246	superkingdom	Viruses	Viruses	unclassified Viruses family	Enterococcus phage EfV12-phi1	1426.25
PRJNA419524	SRR6316222	superkingdom	Viruses	Viruses	unclassified Viruses family	Bacillus phage 0305phi8-36	18597.8
PRJNA419524	SRR6316234	order	Caudovirales	Viruses;Duplodnaviria;Heunggongvirae;Uroviricota;Caudoviricetes;Caudovirales	unclassified Caudovirales family	Burkholderia phage vB_BmuP_KL4	16099.4
PRJNA419524	SRR6316266	order	Caudovirales	Viruses;Duplodnaviria;Heunggongvirae;Uroviricota;Caudoviricetes;Caudovirales	unclassified Caudovirales family	Ralstonia phage Dina	3630.41
PRJNA419524	SRR6316242	order	Caudovirales	Viruses;Duplodnaviria;Heunggongvirae;Uroviricota;Caudoviricetes;Caudovirales	unclassified Caudovirales family	Pseudomonas phage vB_PaeP_Tr60_Ab31	2598.3
PRJNA419524	SRR6316216	order	Caudovirales	Viruses;Duplodnaviria;Heunggongvirae;Uroviricota;Caudoviricetes;Caudovirales	unclassified Caudovirales family	Myxococcus phage Mx8	1838.07
PRJNA419524	SRR6316201	no rank	Eggerthella phage PMBT5	Viruses;Duplodnaviria;Heunggongvirae;Uroviricota;Caudoviricetes;Caudovirales;Siphoviridae;Lentavirus;Eggerthella virus PMBT5;Eggerthella phage PMBT5	Siphoviridae	Eggerthella phage PMBT5	1060.6
PRJNA419524	SRR6316288	order	Caudovirales	Viruses;Duplodnaviria;Heunggongvirae;Uroviricota;Caudoviricetes;Caudovirales	unclassified Caudovirales family	uncultured phage_MedDCM-OCT-S37-C6	2656.8
PRJNA419524	SRR6316201	family	Siphoviridae	Viruses;Duplodnaviria;Heunggongvirae;Uroviricota;Caudoviricetes;Caudovirales;Siphoviridae	Siphoviridae	Mycobacterium phage Gaia	701.933
PRJNA419524	SRR6316287	species	Aureococcus anophagefferens virus	Viruses;Varidnaviria;Bamfordvirae;Nucleocytoviricota;Megaviricetes;Algavirales;Phycodnaviridae;unclassified Phycodnaviridae;Aureococcus anophagefferens virus	Phycodnaviridae	Aureococcus anophagefferens virus	3598.29
PRJNA419524	SRR6316201	family	Siphoviridae	Viruses;Duplodnaviria;Heunggongvirae;Uroviricota;Caudoviricetes;Caudovirales;Siphoviridae	Siphoviridae	Clavibacter phage CMP1	345.032
PRJNA419524	SRR6316222	superkingdom	Viruses	Viruses	unclassified Viruses family	Bacillus phage 0305phi8-36	5076.09
PRJNA419524	SRR6316254	order	Caudovirales	Viruses;Duplodnaviria;Heunggongvirae;Uroviricota;Caudoviricetes;Caudovirales	unclassified Caudovirales family	Pseudomonas phage H66	22524.1
PRJNA419524	SRR6316208	species	Human polyomavirus 3	Viruses;Monodnaviria;Shotokuvirae;Cossaviricota;Papovaviricetes;Sepolyvirales;Polyomaviridae;Betapolyomavirus;Human polyomavirus 3	Polyomaviridae	Human polyomavirus 3	105177
PRJNA419524	SRR6316201	order	Caudovirales	Viruses;Duplodnaviria;Heunggongvirae;Uroviricota;Caudoviricetes;Caudovirales	unclassified Caudovirales family	Lactococcus phage P596	1701.98
PRJNA419524	SRR6316310	species	Pseudomonas phage PhiPA3	Viruses;Duplodnaviria;Heunggongvirae;Uroviricota;Caudoviricetes;Caudovirales;Myoviridae;Phikzvirus;unclassified Phikzvirus;Pseudomonas phage PhiPA3	Myoviridae	Pseudomonas phage PhiPA3	44875.6
PRJNA419524	SRR6316287	species	Enterobacter phage Tyrion	Viruses;Duplodnaviria;Heunggongvirae;Uroviricota;Caudoviricetes;Caudovirales;Podoviridae;Uetakevirus;unclassified Uetakevirus;Enterobacter phage Tyrion	Podoviridae	Enterobacter phage Tyrion	27106.2
PRJNA419524	SRR6316260	genus	Pahexavirus	Viruses;Duplodnaviria;Heunggongvirae;Uroviricota;Caudoviricetes;Caudovirales;Siphoviridae;Pahexavirus	Siphoviridae	Propionibacterium phage P1,1	2492.26
PRJNA419524	SRR6316287	order	Caudovirales	Viruses;Duplodnaviria;Heunggongvirae;Uroviricota;Caudoviricetes;Caudovirales	unclassified Caudovirales family	Salmonella phage SEN22	8825.98
PRJNA419524	SRR6316200	order	Caudovirales	Viruses;Duplodnaviria;Heunggongvirae;Uroviricota;Caudoviricetes;Caudovirales	unclassified Caudovirales family	Burkholderia phage Bcep22	4055.04
PRJNA419524	SRR6316201	superkingdom	Viruses	Viruses	unclassified Viruses family	Escherichia phage 500465-2	1126.04
PRJNA419524	SRR6316312	order	Caudovirales	Viruses;Duplodnaviria;Heunggongvirae;Uroviricota;Caudoviricetes;Caudovirales	unclassified Caudovirales family	Burkholderia phage phi644-2	3526.1
PRJNA419524	SRR6316201	no rank	unclassified Siphoviridae	Viruses;Duplodnaviria;Heunggongvirae;Uroviricota;Caudoviricetes;Caudovirales;Siphoviridae;unclassified Siphoviridae	Siphoviridae	Lactococcus phage 63301	1044.21
PRJNA419524	SRR6316305	order	Caudovirales	Viruses;Duplodnaviria;Heunggongvirae;Uroviricota;Caudoviricetes;Caudovirales	unclassified Caudovirales family	Pectobacterium phage ZF40	53161.4
PRJNA419524	SRR6316260	genus	Citexvirus	Viruses;Duplodnaviria;Heunggongvirae;Uroviricota;Caudoviricetes;Caudovirales;Myoviridae;Peduovirinae;Citexvirus	Myoviridae	Pseudomonas phage Dobby	1069.77
PRJNA419524	SRR6316249	no rank	Staphylococcus phage phiSP44-1	Viruses;Duplodnaviria;Heunggongvirae;Uroviricota;Caudoviricetes;Caudovirales;Siphoviridae;Coventryvirus;Staphylococcus virus phiSP44-1;Staphylococcus phage phiSP44-1	Siphoviridae	Staphylococcus phage phiSP44-1	569.449
PRJNA419524	SRR6316311	order	Caudovirales	Viruses;Duplodnaviria;Heunggongvirae;Uroviricota;Caudoviricetes;Caudovirales	unclassified Caudovirales family	uncultured phage_MedDCM-OCT-S37-C6	874.852
PRJNA419524	SRR6316215	family	Siphoviridae	Viruses;Duplodnaviria;Heunggongvirae;Uroviricota;Caudoviricetes;Caudovirales;Siphoviridae	Siphoviridae	Ralstonia phage Dina	1966.6
PRJNA419524	SRR6316201	kingdom	Heunggongvirae	Viruses;Duplodnaviria;Heunggongvirae	unclassified Viruses family	Bacillus virus SPbeta	460.672
PRJNA419524	SRR6316201	species	Streptococcus phage Dp-1	Viruses;Duplodnaviria;Heunggongvirae;Uroviricota;Caudoviricetes;Caudovirales;Siphoviridae;unclassified Siphoviridae;Streptococcus phage Dp-1	Siphoviridae	Streptococcus phage Dp-1	278.83
PRJNA419524	SRR6316216	order	Caudovirales	Viruses;Duplodnaviria;Heunggongvirae;Uroviricota;Caudoviricetes;Caudovirales	unclassified Caudovirales family	uncultured phage_MedDCM-OCT-S37-C6	2725.81
PRJNA419524	SRR6316285	order	Caudovirales	Viruses;Duplodnaviria;Heunggongvirae;Uroviricota;Caudoviricetes;Caudovirales	unclassified Caudovirales family	Burkholderia phage vB_BmuP_KL4	3989.46
PRJNA419524	SRR6316266	superkingdom	Viruses	Viruses	unclassified Viruses family	Escherichia phage EcS1	4415.61
PRJNA419524	SRR6316216	order	Caudovirales	Viruses;Duplodnaviria;Heunggongvirae;Uroviricota;Caudoviricetes;Caudovirales	unclassified Caudovirales family	Flavobacterium phage vB_FspM_lotta8-1	1277.99
PRJNA419524	SRR6316234	species	Planktothrix phage PaV-LD	Viruses;Duplodnaviria;Heunggongvirae;Uroviricota;Caudoviricetes;Caudovirales;Siphoviridae;unclassified Siphoviridae;Planktothrix phage PaV-LD	Siphoviridae	Planktothrix phage PaV-LD	7350.33
PRJNA419524	SRR6316315	family	Siphoviridae	Viruses;Duplodnaviria;Heunggongvirae;Uroviricota;Caudoviricetes;Caudovirales;Siphoviridae	Siphoviridae	Escherichia phage VB_EcoS-Golestan	1080.76
PRJNA419524	SRR6316266	superkingdom	Viruses	Viruses	unclassified Viruses family	unclassified	1908.49
PRJNA419524	SRR6316215	species	Pseudomonas phage YMC11/02/R656	Viruses;Duplodnaviria;Heunggongvirae;Uroviricota;Caudoviricetes;Caudovirales;Siphoviridae;unclassified Siphoviridae;Pseudomonas phage YMC11/02/R656	Siphoviridae	Pseudomonas phage YMC11/02/R656	2938.92
PRJNA419524	SRR6316313	species	Enterobacter phage Tyrion	Viruses;Duplodnaviria;Heunggongvirae;Uroviricota;Caudoviricetes;Caudovirales;Podoviridae;Uetakevirus;unclassified Uetakevirus;Enterobacter phage Tyrion	Podoviridae	Enterobacter phage Tyrion	2300.62
PRJNA419524	SRR6316246	family	Siphoviridae	Viruses;Duplodnaviria;Heunggongvirae;Uroviricota;Caudoviricetes;Caudovirales;Siphoviridae	Siphoviridae	Pseudomonas phage JBD93	3061.84
PRJNA419524	SRR6316285	order	Caudovirales	Viruses;Duplodnaviria;Heunggongvirae;Uroviricota;Caudoviricetes;Caudovirales	unclassified Caudovirales family	Pseudomonas phage PAJU2	6038.17
PRJNA419524	SRR6316260	order	Caudovirales	Viruses;Duplodnaviria;Heunggongvirae;Uroviricota;Caudoviricetes;Caudovirales	unclassified Caudovirales family	Klebsiella phage ST147-VIM1phi7,1	2615.66
PRJNA419524	SRR6316246	order	Caudovirales	Viruses;Duplodnaviria;Heunggongvirae;Uroviricota;Caudoviricetes;Caudovirales	unclassified Caudovirales family	Pseudomonas phage PAJU2	2409.22
PRJNA419524	SRR6316206	order	Caudovirales	Viruses;Duplodnaviria;Heunggongvirae;Uroviricota;Caudoviricetes;Caudovirales	unclassified Caudovirales family	Burkholderia phage vB_BceS_KL1	1502.44
PRJNA419524	SRR6316201	subfamily	Gammaherpesvirinae	Viruses;Duplodnaviria;Heunggongvirae;Peploviricota;Herviviricetes;Herpesvirales;Herpesviridae;Gammaherpesvirinae	Herpesviridae	Human gammaherpesvirus 4	303.508
PRJNA419524	SRR6316246	superkingdom	Viruses	Viruses	unclassified Viruses family	Aureococcus anophagefferens virus	1585.8
PRJNA419524	SRR6316312	order	Caudovirales	Viruses;Duplodnaviria;Heunggongvirae;Uroviricota;Caudoviricetes;Caudovirales	unclassified Caudovirales family	Gordonia phage Bakery	4903.3
PRJNA419524	SRR6316315	order	Caudovirales	Viruses;Duplodnaviria;Heunggongvirae;Uroviricota;Caudoviricetes;Caudovirales	unclassified Caudovirales family	Pseudomonas phage YMC11/02/R656	1318.26
PRJNA419524	SRR6316315	superkingdom	Viruses	Viruses	unclassified Viruses family	Aureococcus anophagefferens virus	4201.27
PRJNA419524	SRR6316216	order	Caudovirales	Viruses;Duplodnaviria;Heunggongvirae;Uroviricota;Caudoviricetes;Caudovirales	unclassified Caudovirales family	Pseudomonas phage vB_PaeP_Tr60_Ab31	2705.1
PRJNA419524	SRR6316285	family	Autographiviridae	Viruses;Duplodnaviria;Heunggongvirae;Uroviricota;Caudoviricetes;Caudovirales;Autographiviridae	Autographiviridae	Ralstonia phage Anchaing	13889.6
PRJNA419524	SRR6316246	family	Siphoviridae	Viruses;Duplodnaviria;Heunggongvirae;Uroviricota;Caudoviricetes;Caudovirales;Siphoviridae	Siphoviridae	Gordonia phage DumpsterDude	1617.76
PRJNA419524	SRR6316206	family	Myoviridae	Viruses;Duplodnaviria;Heunggongvirae;Uroviricota;Caudoviricetes;Caudovirales;Myoviridae	Myoviridae	Stenotrophomonas phage IME-SM1	21365.1
PRJNA419524	SRR6316313	order	Caudovirales	Viruses;Duplodnaviria;Heunggongvirae;Uroviricota;Caudoviricetes;Caudovirales	unclassified Caudovirales family	Acinetobacter phage vB_AbaM_B09_Aci05	3891.81
PRJNA419524	SRR6316258	order	Caudovirales	Viruses;Duplodnaviria;Heunggongvirae;Uroviricota;Caudoviricetes;Caudovirales	unclassified Caudovirales family	Rhodothermus phage RM378	4973.41
PRJNA419524	SRR6316249	genus	Fletchervirus	Viruses;Duplodnaviria;Heunggongvirae;Uroviricota;Caudoviricetes;Caudovirales;Myoviridae;Eucampyvirinae;Fletchervirus	Myoviridae	Campylobacter phage CP81	252.575
PRJNA419524	SRR6316258	order	Caudovirales	Viruses;Duplodnaviria;Heunggongvirae;Uroviricota;Caudoviricetes;Caudovirales	unclassified Caudovirales family	Burkholderia phage vB_BmuP_KL4	5279.17
PRJNA419524	SRR6316216	order	Caudovirales	Viruses;Duplodnaviria;Heunggongvirae;Uroviricota;Caudoviricetes;Caudovirales	unclassified Caudovirales family	Brucella phage Pr	2409.08
PRJNA419524	SRR6316201	genus	Amigovirus	Viruses;Duplodnaviria;Heunggongvirae;Uroviricota;Caudoviricetes;Caudovirales;Siphoviridae;Amigovirus	Siphoviridae	Arthrobacter phage Molivia	335.336
PRJNA419524	SRR6316266	clade	crAss-like viruses	Viruses;Duplodnaviria;Heunggongvirae;Uroviricota;Caudoviricetes;Caudovirales;Podoviridae;unclassified Podoviridae;crAss-like viruses	Podoviridae	crAssphage cr50_1	2820.57
PRJNA419524	SRR6316313	order	Caudovirales	Viruses;Duplodnaviria;Heunggongvirae;Uroviricota;Caudoviricetes;Caudovirales	unclassified Caudovirales family	Pseudomonas phage vB_PaeP_Tr60_Ab31	1636.24
PRJNA419524	SRR6316201	no rank	Bacillus phage G	Viruses;Duplodnaviria;Heunggongvirae;Uroviricota;Caudoviricetes;Caudovirales;Myoviridae;Donellivirus;Bacillus virus G;Bacillus phage G	Myoviridae	Bacillus phage G	249.189
PRJNA419524	SRR6316288	family	Siphoviridae	Viruses;Duplodnaviria;Heunggongvirae;Uroviricota;Caudoviricetes;Caudovirales;Siphoviridae	Siphoviridae	Polaribacter phage P12002L	1926.22
PRJNA419524	SRR6316249	no rank	Burkholderia phage ST79	Viruses;Duplodnaviria;Heunggongvirae;Uroviricota;Caudoviricetes;Caudovirales;Myoviridae;Peduovirinae;Nampongvirus;Burkholderia virus ST79;Burkholderia phage ST79	Myoviridae	Burkholderia phage ST79	157.67
PRJNA419524	SRR6316201	order	Caudovirales	Viruses;Duplodnaviria;Heunggongvirae;Uroviricota;Caudoviricetes;Caudovirales	unclassified Caudovirales family	Lactococcus phage r1t	1583.08
PRJNA419524	SRR6316201	no rank	unclassified Microviridae	Viruses;Monodnaviria;Sangervirae;Phixviricota;Malgrandaviricetes;Petitvirales;Microviridae;unclassified Microviridae	Microviridae	Chimpanzee faeces associated microphage 1	1186.25
PRJNA419524	SRR6316315	order	Caudovirales	Viruses;Duplodnaviria;Heunggongvirae;Uroviricota;Caudoviricetes;Caudovirales	unclassified Caudovirales family	Pectobacterium phage ZF40	2808.63
PRJNA419524	SRR6316216	order	Caudovirales	Viruses;Duplodnaviria;Heunggongvirae;Uroviricota;Caudoviricetes;Caudovirales	unclassified Caudovirales family	Salicola phage CGphi29	6995.19
PRJNA419524	SRR6316311	order	Caudovirales	Viruses;Duplodnaviria;Heunggongvirae;Uroviricota;Caudoviricetes;Caudovirales	unclassified Caudovirales family	Pseudomonas phage JBD93	993.601
PRJNA419524	SRR6316201	order	Caudovirales	Viruses;Duplodnaviria;Heunggongvirae;Uroviricota;Caudoviricetes;Caudovirales	unclassified Caudovirales family	Ralstonia phage RsoM1USA	300.599
PRJNA419524	SRR6316201	species	Microviridae IME-16	Viruses;Monodnaviria;Sangervirae;Phixviricota;Malgrandaviricetes;Petitvirales;Microviridae;unclassified Microviridae;Microviridae IME-16	Microviridae	Microviridae IME-16	1026.85
PRJNA419524	SRR6316315	order	Caudovirales	Viruses;Duplodnaviria;Heunggongvirae;Uroviricota;Caudoviricetes;Caudovirales	unclassified Caudovirales family	Haemophilus phage SuMu	959.17
PRJNA419524	SRR6316288	order	Caudovirales	Viruses;Duplodnaviria;Heunggongvirae;Uroviricota;Caudoviricetes;Caudovirales	unclassified Caudovirales family	Burkholderia phage phiE255	1693.99
PRJNA419524	SRR6316315	order	Caudovirales	Viruses;Duplodnaviria;Heunggongvirae;Uroviricota;Caudoviricetes;Caudovirales	unclassified Caudovirales family	uncultured phage_MedDCM-OCT-S37-C6	6487.45
PRJNA419524	SRR6316258	order	Caudovirales	Viruses;Duplodnaviria;Heunggongvirae;Uroviricota;Caudoviricetes;Caudovirales	unclassified Caudovirales family	Pseudomonas phage YMC11/02/R656	3889.98
PRJNA419524	SRR6316201	order	Caudovirales	Viruses;Duplodnaviria;Heunggongvirae;Uroviricota;Caudoviricetes;Caudovirales	unclassified Caudovirales family	Streptococcus phage Dp-1	440.735
PRJNA419524	SRR6316201	no rank	Fusobacterium phage Fnu1	Viruses;Duplodnaviria;Heunggongvirae;Uroviricota;Caudoviricetes;Caudovirales;Siphoviridae;Latrobevirus;Fusobacterium virus FNU1;Fusobacterium phage Fnu1	Siphoviridae	Fusobacterium phage Fnu1	695.649
PRJNA419524	SRR6316216	order	Caudovirales	Viruses;Duplodnaviria;Heunggongvirae;Uroviricota;Caudoviricetes;Caudovirales	unclassified Caudovirales family	Salmonella phage ST64T	3610.1
PRJNA419524	SRR6316201	species	Microviridae IME-16	Viruses;Monodnaviria;Sangervirae;Phixviricota;Malgrandaviricetes;Petitvirales;Microviridae;unclassified Microviridae;Microviridae IME-16	Microviridae	Microviridae IME-16	435.869
PRJNA419524	SRR6316311	order	Caudovirales	Viruses;Duplodnaviria;Heunggongvirae;Uroviricota;Caudoviricetes;Caudovirales	unclassified Caudovirales family	Flavobacterium phage FCL-2	1368.18
PRJNA419524	SRR6316266	order	Caudovirales	Viruses;Duplodnaviria;Heunggongvirae;Uroviricota;Caudoviricetes;Caudovirales	unclassified Caudovirales family	Klebsiella phage ST147-VIM1phi7,1	2682.74
PRJNA419524	SRR6316253	species	Torque teno virus 15	Viruses;Anelloviridae;Alphatorquevirus;Torque teno virus 15	Anelloviridae	Torque teno virus 15	130822
PRJNA419524	SRR6316276	superkingdom	Viruses	Viruses	unclassified Viruses family	Pseudomonas virus Pf1	6804.31
PRJNA419524	SRR6316312	order	Caudovirales	Viruses;Duplodnaviria;Heunggongvirae;Uroviricota;Caudoviricetes;Caudovirales	unclassified Caudovirales family	Pseudomonas phage Epa5	7444.42
PRJNA419524	SRR6316216	order	Caudovirales	Viruses;Duplodnaviria;Heunggongvirae;Uroviricota;Caudoviricetes;Caudovirales	unclassified Caudovirales family	Aeromonas phage 4_D05	1137.17
PRJNA419524	SRR6316266	superkingdom	Viruses	Viruses	unclassified Viruses family	Yellowstone lake phycodnavirus 1	3733.01
PRJNA419524	SRR6316246	order	Caudovirales	Viruses;Duplodnaviria;Heunggongvirae;Uroviricota;Caudoviricetes;Caudovirales	unclassified Caudovirales family	Vibrio phage martha 12B12	1181.44
PRJNA419524	SRR6316201	family	Siphoviridae	Viruses;Duplodnaviria;Heunggongvirae;Uroviricota;Caudoviricetes;Caudovirales;Siphoviridae	Siphoviridae	Lactobacillus phage JCL1032	466.605
PRJNA419524	SRR6316313	order	Caudovirales	Viruses;Duplodnaviria;Heunggongvirae;Uroviricota;Caudoviricetes;Caudovirales	unclassified Caudovirales family	Pseudomonas phage Dobby	3899.93
PRJNA419524	SRR6316242	superkingdom	Viruses	Viruses	unclassified Viruses family	Aureococcus anophagefferens virus	2595.98
PRJNA419524	SRR6316312	order	Caudovirales	Viruses;Duplodnaviria;Heunggongvirae;Uroviricota;Caudoviricetes;Caudovirales	unclassified Caudovirales family	Stenotrophomonas phage IME-SM1	1337.69
PRJNA419524	SRR6316215	no rank	Escherichia phage 500465-2	Viruses;Duplodnaviria;Heunggongvirae;Uroviricota;Caudoviricetes;Caudovirales;Myoviridae;Peduovirinae;Xuanwuvirus;Escherichia virus 500465-2;Escherichia phage 500465-2	Myoviridae	Escherichia phage 500465-2	2429.51
PRJNA419524	SRR6316315	family	Siphoviridae	Viruses;Duplodnaviria;Heunggongvirae;Uroviricota;Caudoviricetes;Caudovirales;Siphoviridae	Siphoviridae	Ralstonia phage Dina	1156.01
PRJNA419524	SRR6316215	species	Pseudomonas virus PMG1	Viruses;Duplodnaviria;Heunggongvirae;Uroviricota;Caudoviricetes;Caudovirales;Siphoviridae;Detrevirus;Pseudomonas virus PMG1	Siphoviridae	Pseudomonas virus PMG1	4016.8
PRJNA419524	SRR6316206	order	Caudovirales	Viruses;Duplodnaviria;Heunggongvirae;Uroviricota;Caudoviricetes;Caudovirales	unclassified Caudovirales family	Pseudomonas phage YMC11/02/R656	389.551
PRJNA419524	SRR6316200	order	Caudovirales	Viruses;Duplodnaviria;Heunggongvirae;Uroviricota;Caudoviricetes;Caudovirales	unclassified Caudovirales family	Halomonas phage phiHAP-1	3409.47
PRJNA419524	SRR6316312	order	Caudovirales	Viruses;Duplodnaviria;Heunggongvirae;Uroviricota;Caudoviricetes;Caudovirales	unclassified Caudovirales family	Agrobacterium phage Atu_ph07	6378.18
PRJNA419524	SRR6316201	order	Caudovirales	Viruses;Duplodnaviria;Heunggongvirae;Uroviricota;Caudoviricetes;Caudovirales	unclassified Caudovirales family	Serratia phage Moabite	503.011
PRJNA419524	SRR6316255	genus	Alphatorquevirus	Viruses;Anelloviridae;Alphatorquevirus	Anelloviridae	Torque teno virus 3	111560
PRJNA419524	SRR6316249	no rank	unclassified Siphoviridae	Viruses;Duplodnaviria;Heunggongvirae;Uroviricota;Caudoviricetes;Caudovirales;Siphoviridae;unclassified Siphoviridae	Siphoviridae	Geobacillus virus E3	150.367
PRJNA419524	SRR6316216	species	Enterobacter phage Tyrion	Viruses;Duplodnaviria;Heunggongvirae;Uroviricota;Caudoviricetes;Caudovirales;Podoviridae;Uetakevirus;unclassified Uetakevirus;Enterobacter phage Tyrion	Podoviridae	Enterobacter phage Tyrion	8281.12
PRJNA419524	SRR6316266	family	Myoviridae	Viruses;Duplodnaviria;Heunggongvirae;Uroviricota;Caudoviricetes;Caudovirales;Myoviridae	Myoviridae	Haemophilus phage SuMu	3531.45
PRJNA419524	SRR6316216	family	Myoviridae	Viruses;Duplodnaviria;Heunggongvirae;Uroviricota;Caudoviricetes;Caudovirales;Myoviridae	Myoviridae	Aeromonas phage 31	6080.88
PRJNA419524	SRR6316315	order	Caudovirales	Viruses;Duplodnaviria;Heunggongvirae;Uroviricota;Caudoviricetes;Caudovirales	unclassified Caudovirales family	Pseudomonas phage vB_PaeP_Tr60_Ab31	1249.54
PRJNA419524	SRR6316215	no rank	Klebsiella phage 4LV2017	Viruses;Duplodnaviria;Heunggongvirae;Uroviricota;Caudoviricetes;Caudovirales;Myoviridae;Peduovirinae;Felsduovirus;Klebsiella virus 4LV2017;Klebsiella phage 4LV2017	Myoviridae	Klebsiella phage 4LV2017	5032.64
PRJNA419524	SRR6316249	order	Caudovirales	Viruses;Duplodnaviria;Heunggongvirae;Uroviricota;Caudoviricetes;Caudovirales	unclassified Caudovirales family	Flavobacterium phage vB_FspP_elemoF_6-3D	241.915
PRJNA419524	SRR6316200	family	Siphoviridae	Viruses;Duplodnaviria;Heunggongvirae;Uroviricota;Caudoviricetes;Caudovirales;Siphoviridae	Siphoviridae	Ralstonia phage Dina	4093.79
PRJNA419524	SRR6316313	superkingdom	Viruses	Viruses	unclassified Viruses family	Aureococcus anophagefferens virus	3542.66
PRJNA419524	SRR6316215	order	Caudovirales	Viruses;Duplodnaviria;Heunggongvirae;Uroviricota;Caudoviricetes;Caudovirales	unclassified Caudovirales family	Ralstonia phage RS-PI-1	85022.8
PRJNA419524	SRR6316255	family	Siphoviridae	Viruses;Duplodnaviria;Heunggongvirae;Uroviricota;Caudoviricetes;Caudovirales;Siphoviridae	Siphoviridae	Burkholderia phage phi644-2	13960.9
PRJNA419524	SRR6316315	family	Siphoviridae	Viruses;Duplodnaviria;Heunggongvirae;Uroviricota;Caudoviricetes;Caudovirales;Siphoviridae	Siphoviridae	Pseudomonas phage JBD93	1703.24
PRJNA419524	SRR6316311	order	Caudovirales	Viruses;Duplodnaviria;Heunggongvirae;Uroviricota;Caudoviricetes;Caudovirales	unclassified Caudovirales family	Rhizobium phage vB_RleM_PPF1	3530.26
PRJNA419524	SRR6316246	family	Siphoviridae	Viruses;Duplodnaviria;Heunggongvirae;Uroviricota;Caudoviricetes;Caudovirales;Siphoviridae	Siphoviridae	Synechococcus phage S-CBS3	854.645
PRJNA419524	SRR6316242	order	Caudovirales	Viruses;Duplodnaviria;Heunggongvirae;Uroviricota;Caudoviricetes;Caudovirales	unclassified Caudovirales family	Salmonella phage SJ46	3006.31
PRJNA419524	SRR6316266	superkingdom	Viruses	Viruses	unclassified Viruses family	Paenibacillus phage Tadhana	5236.96
PRJNA419524	SRR6316285	family	Siphoviridae	Viruses;Duplodnaviria;Heunggongvirae;Uroviricota;Caudoviricetes;Caudovirales;Siphoviridae	Siphoviridae	Burkholderia phage KS9	1721.16
PRJNA419524	SRR6316311	species	Riemerella phage RAP44	Viruses;Duplodnaviria;Heunggongvirae;Uroviricota;Caudoviricetes;Caudovirales;Siphoviridae;unclassified Siphoviridae;Riemerella phage RAP44	Siphoviridae	Riemerella phage RAP44	1360.92
PRJNA419524	SRR6316201	no rank	unclassified Siphoviridae	Viruses;Duplodnaviria;Heunggongvirae;Uroviricota;Caudoviricetes;Caudovirales;Siphoviridae;unclassified Siphoviridae	Siphoviridae	Geobacillus virus E3	510.111
PRJNA419524	SRR6316311	order	Caudovirales	Viruses;Duplodnaviria;Heunggongvirae;Uroviricota;Caudoviricetes;Caudovirales	unclassified Caudovirales family	Burkholderia phage phiE12-2	655.335
PRJNA419524	SRR6316249	superkingdom	Viruses	Viruses	unclassified Viruses family	Clostridium phage c-st	279.884
PRJNA419524	SRR6316216	genus	Stanholtvirus	Viruses;Duplodnaviria;Heunggongvirae;Uroviricota;Caudoviricetes;Caudovirales;Siphoviridae;Stanholtvirus	Siphoviridae	Burkholderia phage phi644-2	2795.56
PRJNA419524	SRR6316266	species	crAssphage cr273_1	Viruses;Duplodnaviria;Heunggongvirae;Uroviricota;Caudoviricetes;Caudovirales;Podoviridae;unclassified Podoviridae;crAss-like viruses;UAG-readthrough crAss clade;crAssphage cr273_1	Podoviridae	crAssphage cr273_1	3896.56
PRJNA419524	SRR6316201	family	Siphoviridae	Viruses;Duplodnaviria;Heunggongvirae;Uroviricota;Caudoviricetes;Caudovirales;Siphoviridae	Siphoviridae	Microbacterium phage Pikmin	197.941
PRJNA419524	SRR6316246	order	Caudovirales	Viruses;Duplodnaviria;Heunggongvirae;Uroviricota;Caudoviricetes;Caudovirales	unclassified Caudovirales family	Pseudomonas phage PAJU2	1717.49
PRJNA419524	SRR6316285	family	Siphoviridae	Viruses;Duplodnaviria;Heunggongvirae;Uroviricota;Caudoviricetes;Caudovirales;Siphoviridae	Siphoviridae	Burkholderia phage phi1026b	5297.57
PRJNA419524	SRR6316201	no rank	Bacillus phage G	Viruses;Duplodnaviria;Heunggongvirae;Uroviricota;Caudoviricetes;Caudovirales;Myoviridae;Donellivirus;Bacillus virus G;Bacillus phage G	Myoviridae	Bacillus phage G	429.794
PRJNA419524	SRR6316249	no rank	unclassified Siphoviridae	Viruses;Duplodnaviria;Heunggongvirae;Uroviricota;Caudoviricetes;Caudovirales;Siphoviridae;unclassified Siphoviridae	Siphoviridae	Geobacillus virus E3	316.403
PRJNA419524	SRR6316201	order	Caudovirales	Viruses;Duplodnaviria;Heunggongvirae;Uroviricota;Caudoviricetes;Caudovirales	unclassified Caudovirales family	Lactococcus phage P087	1111.31
PRJNA419524	SRR6316249	no rank	Escherichia phage 500465-2	Viruses;Duplodnaviria;Heunggongvirae;Uroviricota;Caudoviricetes;Caudovirales;Myoviridae;Peduovirinae;Xuanwuvirus;Escherichia virus 500465-2;Escherichia phage 500465-2	Myoviridae	Escherichia phage 500465-2	398.527
PRJNA419524	SRR6316315	species	Synechococcus virus S-ESS1	Viruses;Duplodnaviria;Heunggongvirae;Uroviricota;Caudoviricetes;Caudovirales;Siphoviridae;unclassified Siphoviridae;Synechococcus virus S-ESS1	Siphoviridae	Synechococcus virus S-ESS1	1431.69
PRJNA419524	SRR6316200	family	Siphoviridae	Viruses;Duplodnaviria;Heunggongvirae;Uroviricota;Caudoviricetes;Caudovirales;Siphoviridae	Siphoviridae	Riemerella phage RAP44	2269.02
PRJNA419524	SRR6316312	no rank	Bacillus phage G	Viruses;Duplodnaviria;Heunggongvirae;Uroviricota;Caudoviricetes;Caudovirales;Myoviridae;Donellivirus;Bacillus virus G;Bacillus phage G	Myoviridae	Bacillus phage G	7705.95
PRJNA419524	SRR6316216	order	Caudovirales	Viruses;Duplodnaviria;Heunggongvirae;Uroviricota;Caudoviricetes;Caudovirales	unclassified Caudovirales family	Haemophilus phage SuMu	1557.99
PRJNA419524	SRR6316266	family	Mimiviridae	Viruses;Varidnaviria;Bamfordvirae;Nucleocytoviricota;Megaviricetes;Imitervirales;Mimiviridae	Mimiviridae	Acanthamoeba polyphaga mimivirus	2474.52
PRJNA419524	SRR6316242	superkingdom	Viruses	Viruses	unclassified Viruses family	Aeropyrum coil-shaped virus	2318.96
PRJNA419524	SRR6316246	order	Caudovirales	Viruses;Duplodnaviria;Heunggongvirae;Uroviricota;Caudoviricetes;Caudovirales	unclassified Caudovirales family	Streptomyces phage Bing	6675.36
PRJNA419524	SRR6316312	order	Caudovirales	Viruses;Duplodnaviria;Heunggongvirae;Uroviricota;Caudoviricetes;Caudovirales	unclassified Caudovirales family	Pseudomonas phage JBD93	3567.76
PRJNA419524	SRR6316311	superkingdom	Viruses	Viruses	unclassified Viruses family	Acanthamoeba polyphaga moumouvirus	4953.42
PRJNA419524	SRR6316255	order	Caudovirales	Viruses;Duplodnaviria;Heunggongvirae;Uroviricota;Caudoviricetes;Caudovirales	unclassified Caudovirales family	Enterobacteria phage phi80	17023
PRJNA419524	SRR6316315	order	Caudovirales	Viruses;Duplodnaviria;Heunggongvirae;Uroviricota;Caudoviricetes;Caudovirales	unclassified Caudovirales family	Pseudomonas phage F10	3304.89
PRJNA419524	SRR6316242	order	Caudovirales	Viruses;Duplodnaviria;Heunggongvirae;Uroviricota;Caudoviricetes;Caudovirales	unclassified Caudovirales family	Halomonas phage phiHAP-1	3134.72
PRJNA419524	SRR6316201	species	Microviridae IME-16	Viruses;Monodnaviria;Sangervirae;Phixviricota;Malgrandaviricetes;Petitvirales;Microviridae;unclassified Microviridae;Microviridae IME-16	Microviridae	Microviridae IME-16	542.308
PRJNA419524	SRR6316287	order	Caudovirales	Viruses;Duplodnaviria;Heunggongvirae;Uroviricota;Caudoviricetes;Caudovirales	unclassified Caudovirales family	Pseudomonas phage Dobby	8898.13
PRJNA419524	SRR6316210	subfamily	Peduovirinae	Viruses;Duplodnaviria;Heunggongvirae;Uroviricota;Caudoviricetes;Caudovirales;Myoviridae;Peduovirinae	Myoviridae	Burkholderia phage FLC5	33022.9
PRJNA419524	SRR6316201	family	Siphoviridae	Viruses;Duplodnaviria;Heunggongvirae;Uroviricota;Caudoviricetes;Caudovirales;Siphoviridae	Siphoviridae	Streptomyces phage Scap1	247.339
PRJNA419524	SRR6316246	no rank	Tenacibaculum phage PTm1	Viruses;Duplodnaviria;Heunggongvirae;Uroviricota;Caudoviricetes;Caudovirales;Myoviridae;Shirahamavirus;Tenacibaculum virus PTm1;Tenacibaculum phage PTm1	Myoviridae	Tenacibaculum phage PTm1	4741.87
PRJNA419524	SRR6316315	order	Caudovirales	Viruses;Duplodnaviria;Heunggongvirae;Uroviricota;Caudoviricetes;Caudovirales	unclassified Caudovirales family	Stx2-converting phage Stx2a_WGPS2	4453.53
PRJNA419524	SRR6316216	order	Caudovirales	Viruses;Duplodnaviria;Heunggongvirae;Uroviricota;Caudoviricetes;Caudovirales	unclassified Caudovirales family	Vibrio phage X29	3975.72
PRJNA419524	SRR6316311	family	Siphoviridae	Viruses;Duplodnaviria;Heunggongvirae;Uroviricota;Caudoviricetes;Caudovirales;Siphoviridae	Siphoviridae	Ralstonia phage Dina	7479.7
PRJNA419524	SRR6316288	order	Caudovirales	Viruses;Duplodnaviria;Heunggongvirae;Uroviricota;Caudoviricetes;Caudovirales	unclassified Caudovirales family	Pseudomonas phage JBD44	1069.81
PRJNA419524	SRR6316206	order	Caudovirales	Viruses;Duplodnaviria;Heunggongvirae;Uroviricota;Caudoviricetes;Caudovirales	unclassified Caudovirales family	Synechococcus phage S-CBS2	520.6
PRJNA419524	SRR6316288	superkingdom	Viruses	Viruses	unclassified Viruses family	Cafeteria roenbergensis virus BV-PW1	4124.06
PRJNA419524	SRR6316288	order	Caudovirales	Viruses;Duplodnaviria;Heunggongvirae;Uroviricota;Caudoviricetes;Caudovirales	unclassified Caudovirales family	Agrobacterium phage Atu_ph07	1859.6
PRJNA419524	SRR6316315	no rank	Burkholderia phage phiE12-2	Viruses;Duplodnaviria;Heunggongvirae;Uroviricota;Caudoviricetes;Caudovirales;Myoviridae;Peduovirinae;Tigrvirus;Burkholderia virus phiE122;Burkholderia phage phiE12-2	Myoviridae	Burkholderia phage phiE12-2	881.592
PRJNA419524	SRR6316248	family	Siphoviridae	Viruses;Duplodnaviria;Heunggongvirae;Uroviricota;Caudoviricetes;Caudovirales;Siphoviridae	Siphoviridae	Microbacterium phage Hamlet	32642.6
PRJNA419524	SRR6316248	family	Siphoviridae	Viruses;Duplodnaviria;Heunggongvirae;Uroviricota;Caudoviricetes;Caudovirales;Siphoviridae	Siphoviridae	Arthrobacter phage Molivia	16669
PRJNA419524	SRR6316258	family	Myoviridae	Viruses;Duplodnaviria;Heunggongvirae;Uroviricota;Caudoviricetes;Caudovirales;Myoviridae	Myoviridae	Serratia phage Moabite	2348.13
PRJNA419524	SRR6316285	order	Caudovirales	Viruses;Duplodnaviria;Heunggongvirae;Uroviricota;Caudoviricetes;Caudovirales	unclassified Caudovirales family	Pseudomonas phage vB_Pae-SS2019XI	3510.01
PRJNA419524	SRR6316216	species	Flavobacterium phage vB_FspM_immuto_2-6A	Viruses;Duplodnaviria;Heunggongvirae;Uroviricota;Caudoviricetes;Caudovirales;Myoviridae;unclassified Myoviridae;Flavobacterium phage vB_FspM_immuto_2-6A	Myoviridae	Flavobacterium phage vB_FspM_immuto_2-6A	3944.15
PRJNA419524	SRR6316315	superkingdom	Viruses	Viruses	unclassified Viruses family	Escherichia phage P1	22382.9
PRJNA419524	SRR6316206	order	Caudovirales	Viruses;Duplodnaviria;Heunggongvirae;Uroviricota;Caudoviricetes;Caudovirales	unclassified Caudovirales family	Pseudomonas phage JBD44	1766
PRJNA419524	SRR6316315	species	Riemerella phage RAP44	Viruses;Duplodnaviria;Heunggongvirae;Uroviricota;Caudoviricetes;Caudovirales;Siphoviridae;unclassified Siphoviridae;Riemerella phage RAP44	Siphoviridae	Riemerella phage RAP44	1762.46
PRJNA419524	SRR6316288	family	Siphoviridae	Viruses;Duplodnaviria;Heunggongvirae;Uroviricota;Caudoviricetes;Caudovirales;Siphoviridae	Siphoviridae	Pseudomonas phage YMC11/02/R656	2037.63
PRJNA419524	SRR6316258	order	Caudovirales	Viruses;Duplodnaviria;Heunggongvirae;Uroviricota;Caudoviricetes;Caudovirales	unclassified Caudovirales family	Haemophilus phage SuMu	1726.01
PRJNA419524	SRR6316249	superkingdom	Viruses	Viruses	unclassified Viruses family	Diadromus pulchellus ascovirus 4a	184.815
PRJNA419524	SRR6316242	order	Caudovirales	Viruses;Duplodnaviria;Heunggongvirae;Uroviricota;Caudoviricetes;Caudovirales	unclassified Caudovirales family	Salmonella phage Seszw_1	729.938
PRJNA419524	SRR6316266	no rank	Brevibacillus phage Jenst	Viruses;Duplodnaviria;Heunggongvirae;Uroviricota;Caudoviricetes;Caudovirales;Siphoviridae;Jenstvirus;Brevibacillus virus Jenst;Brevibacillus phage Jenst	Siphoviridae	Brevibacillus phage Jenst	2476.49
PRJNA419524	SRR6316242	superkingdom	Viruses	Viruses	unclassified Viruses family	Bacillus phage 0305phi8-36	2312.55
PRJNA419524	SRR6316216	family	Myoviridae	Viruses;Duplodnaviria;Heunggongvirae;Uroviricota;Caudoviricetes;Caudovirales;Myoviridae	Myoviridae	Edwardsiella phage PEi21	955.26
PRJNA419524	SRR6316216	order	Caudovirales	Viruses;Duplodnaviria;Heunggongvirae;Uroviricota;Caudoviricetes;Caudovirales	unclassified Caudovirales family	Acinetobacter phage vB_AbaM_B09_Aci05	4046.24
PRJNA419524	SRR6316246	order	Caudovirales	Viruses;Duplodnaviria;Heunggongvirae;Uroviricota;Caudoviricetes;Caudovirales	unclassified Caudovirales family	Shigella phage SfII	947.279
PRJNA419524	SRR6316313	order	Caudovirales	Viruses;Duplodnaviria;Heunggongvirae;Uroviricota;Caudoviricetes;Caudovirales	unclassified Caudovirales family	Salmonella phage vB_SosS_Oslo	2812.89
PRJNA419524	SRR6316242	family	Phycodnaviridae	Viruses;Varidnaviria;Bamfordvirae;Nucleocytoviricota;Megaviricetes;Algavirales;Phycodnaviridae	Phycodnaviridae	Acanthocystis turfacea chlorella virus 1	2228.78
PRJNA419524	SRR6316312	order	Caudovirales	Viruses;Duplodnaviria;Heunggongvirae;Uroviricota;Caudoviricetes;Caudovirales	unclassified Caudovirales family	Burkholderia phage KS9	5430.68
PRJNA419524	SRR6316266	species	crAssphage cr106_1	Viruses;Duplodnaviria;Heunggongvirae;Uroviricota;Caudoviricetes;Caudovirales;Podoviridae;unclassified Podoviridae;crAss-like viruses;crAssphage cr106_1	Podoviridae	crAssphage cr106_1	1456.62
PRJNA419524	SRR6316288	order	Caudovirales	Viruses;Duplodnaviria;Heunggongvirae;Uroviricota;Caudoviricetes;Caudovirales	unclassified Caudovirales family	Haemophilus phage SuMu	1395.47
PRJNA419524	SRR6316242	order	Caudovirales	Viruses;Duplodnaviria;Heunggongvirae;Uroviricota;Caudoviricetes;Caudovirales	unclassified Caudovirales family	Acinetobacter phage vB_AbaM_B09_Aci05	1118
PRJNA419524	SRR6316242	order	Caudovirales	Viruses;Duplodnaviria;Heunggongvirae;Uroviricota;Caudoviricetes;Caudovirales	unclassified Caudovirales family	Pseudomonas phage PAJU2	953.166
PRJNA419524	SRR6316201	order	Caudovirales	Viruses;Duplodnaviria;Heunggongvirae;Uroviricota;Caudoviricetes;Caudovirales	unclassified Caudovirales family	Thermus phage phi OH2	654.32
PRJNA419524	SRR6316276	family	Myoviridae	Viruses;Duplodnaviria;Heunggongvirae;Uroviricota;Caudoviricetes;Caudovirales;Myoviridae	Myoviridae	Pectinobacterium phage vB_PcaM_CBB	266.327
PRJNA419524	SRR6316200	superkingdom	Viruses	Viruses	unclassified Viruses family	Paramecium bursaria Chlorella virus 1	2194.17
PRJNA419524	SRR6316313	order	Caudovirales	Viruses;Duplodnaviria;Heunggongvirae;Uroviricota;Caudoviricetes;Caudovirales	unclassified Caudovirales family	Burkholderia phage phiE255	1361.43
PRJNA419524	SRR6316288	order	Caudovirales	Viruses;Duplodnaviria;Heunggongvirae;Uroviricota;Caudoviricetes;Caudovirales	unclassified Caudovirales family	Pseudomonas phage PAJU2	4436.01
PRJNA419524	SRR6316315	order	Caudovirales	Viruses;Duplodnaviria;Heunggongvirae;Uroviricota;Caudoviricetes;Caudovirales	unclassified Caudovirales family	Burkholderia phage phi644-2	1530.56
PRJNA419524	SRR6316266	family	Siphoviridae	Viruses;Duplodnaviria;Heunggongvirae;Uroviricota;Caudoviricetes;Caudovirales;Siphoviridae	Siphoviridae	Cronobacter phage ENT39118	3377.58
PRJNA419524	SRR6316288	family	Siphoviridae	Viruses;Duplodnaviria;Heunggongvirae;Uroviricota;Caudoviricetes;Caudovirales;Siphoviridae	Siphoviridae	Ralstonia phage Dina	1569.07
PRJNA419524	SRR6316311	species	Pandoravirus dulcis	Viruses;unclassified viruses;unclassified DNA viruses;unclassified dsDNA viruses;Pandoravirus;Pandoravirus dulcis	unclassified Viruses family	Pandoravirus dulcis	540.713
PRJNA419524	SRR6316258	order	Caudovirales	Viruses;Duplodnaviria;Heunggongvirae;Uroviricota;Caudoviricetes;Caudovirales	unclassified Caudovirales family	Burkholderia phage phi644-2	3221.45
PRJNA419524	SRR6316216	order	Caudovirales	Viruses;Duplodnaviria;Heunggongvirae;Uroviricota;Caudoviricetes;Caudovirales	unclassified Caudovirales family	Burkholderia phage Bcep22	1863.11
PRJNA419524	SRR6316285	order	Caudovirales	Viruses;Duplodnaviria;Heunggongvirae;Uroviricota;Caudoviricetes;Caudovirales	unclassified Caudovirales family	Haemophilus phage SuMu	6697.62
PRJNA419524	SRR6316200	species	Temperate phage phiNIH1,1	Viruses;Duplodnaviria;Heunggongvirae;Uroviricota;Caudoviricetes;Caudovirales;Siphoviridae;unclassified Siphoviridae;Temperate phage phiNIH1,1	Siphoviridae	Temperate phage phiNIH1,1	3658.6
PRJNA419524	SRR6316201	family	Siphoviridae	Viruses;Duplodnaviria;Heunggongvirae;Uroviricota;Caudoviricetes;Caudovirales;Siphoviridae	Siphoviridae	Bacillus phage Staley	422.988
PRJNA419524	SRR6316315	order	Caudovirales	Viruses;Duplodnaviria;Heunggongvirae;Uroviricota;Caudoviricetes;Caudovirales	unclassified Caudovirales family	Escherichia phage P1	5298.81
PRJNA419524	SRR6316312	order	Caudovirales	Viruses;Duplodnaviria;Heunggongvirae;Uroviricota;Caudoviricetes;Caudovirales	unclassified Caudovirales family	Acinetobacter phage vB_AbaM_B09_Aci05	1321.65
PRJNA419524	SRR6316242	no rank	Bacillus phage vB_BtS_BMBtp14	Viruses;Duplodnaviria;Heunggongvirae;Uroviricota;Caudoviricetes;Caudovirales;Siphoviridae;Skryabinvirinae;Bembunaquatrovirus;Bacillus virus BMBtp14;Bacillus phage vB_BtS_BMBtp14	Siphoviridae	Bacillus phage vB_BtS_BMBtp14	2778.94
PRJNA419524	SRR6316285	order	Caudovirales	Viruses;Duplodnaviria;Heunggongvirae;Uroviricota;Caudoviricetes;Caudovirales	unclassified Caudovirales family	Vibrio phage VP585	1487.26
PRJNA419524	SRR6316285	order	Caudovirales	Viruses;Duplodnaviria;Heunggongvirae;Uroviricota;Caudoviricetes;Caudovirales	unclassified Caudovirales family	Agrobacterium phage OLIVR1	3468.34
PRJNA419524	SRR6316312	order	Caudovirales	Viruses;Duplodnaviria;Heunggongvirae;Uroviricota;Caudoviricetes;Caudovirales	unclassified Caudovirales family	Burkholderia phage vB_BmuP_KL4	2975.12
PRJNA419524	SRR6316311	order	Caudovirales	Viruses;Duplodnaviria;Heunggongvirae;Uroviricota;Caudoviricetes;Caudovirales	unclassified Caudovirales family	Synechococcus phage S-CBS3	388.574
PRJNA419524	SRR6316315	superkingdom	Viruses	Viruses	unclassified Viruses family	Cafeteria roenbergensis virus BV-PW1	902.704
PRJNA419524	SRR6316258	order	Caudovirales	Viruses;Duplodnaviria;Heunggongvirae;Uroviricota;Caudoviricetes;Caudovirales	unclassified Caudovirales family	Pseudomonas phage JBD44	1721.6
PRJNA419524	SRR6316288	order	Caudovirales	Viruses;Duplodnaviria;Heunggongvirae;Uroviricota;Caudoviricetes;Caudovirales	unclassified Caudovirales family	Pseudomonas phage Persinger	1289.75
PRJNA419524	SRR6316266	clade	UAG-readthrough crAss clade	Viruses;Duplodnaviria;Heunggongvirae;Uroviricota;Caudoviricetes;Caudovirales;Podoviridae;unclassified Podoviridae;crAss-like viruses;UAG-readthrough crAss clade	Podoviridae	crAssphage cr273_1	4087.6
PRJNA419524	SRR6316246	order	Caudovirales	Viruses;Duplodnaviria;Heunggongvirae;Uroviricota;Caudoviricetes;Caudovirales	unclassified Caudovirales family	Pseudomonas phage Dobby	1629.53
PRJNA419524	SRR6316246	order	Caudovirales	Viruses;Duplodnaviria;Heunggongvirae;Uroviricota;Caudoviricetes;Caudovirales	unclassified Caudovirales family	Salmonella phage SEN22	2932.26
PRJNA419524	SRR6316206	order	Caudovirales	Viruses;Duplodnaviria;Heunggongvirae;Uroviricota;Caudoviricetes;Caudovirales	unclassified Caudovirales family	Vibrio phage VP882	1513.53
PRJNA419524	SRR6316315	order	Caudovirales	Viruses;Duplodnaviria;Heunggongvirae;Uroviricota;Caudoviricetes;Caudovirales	unclassified Caudovirales family	Mannheimia phage vB_MhM_3927AP2	13149.3
PRJNA419524	SRR6316288	species	Pandoravirus dulcis	Viruses;unclassified viruses;unclassified DNA viruses;unclassified dsDNA viruses;Pandoravirus;Pandoravirus dulcis	unclassified Viruses family	Pandoravirus dulcis	1044.81
PRJNA419524	SRR6316288	order	Caudovirales	Viruses;Duplodnaviria;Heunggongvirae;Uroviricota;Caudoviricetes;Caudovirales	unclassified Caudovirales family	Burkholderia phage vB_BceS_KL1	955.518
PRJNA419524	SRR6316254	order	Caudovirales	Viruses;Duplodnaviria;Heunggongvirae;Uroviricota;Caudoviricetes;Caudovirales	unclassified Caudovirales family	Enterobacteria phage phi80	10608
PRJNA419524	SRR6316313	no rank	unclassified Chlorovirus	Viruses;Varidnaviria;Bamfordvirae;Nucleocytoviricota;Megaviricetes;Algavirales;Phycodnaviridae;Chlorovirus;unclassified Chlorovirus	Phycodnaviridae	Paramecium bursaria Chlorella virus AR158	4355.35
PRJNA419524	SRR6316288	no rank	Microcystis phage MaMV-DC	Viruses;Duplodnaviria;Heunggongvirae;Uroviricota;Caudoviricetes;Caudovirales;Myoviridae;Fukuivirus;Microcystis virus MVDC;Microcystis phage MaMV-DC	Myoviridae	Microcystis phage MaMV-DC	3303.36
PRJNA419524	SRR6316315	order	Caudovirales	Viruses;Duplodnaviria;Heunggongvirae;Uroviricota;Caudoviricetes;Caudovirales	unclassified Caudovirales family	Streptococcus phage phiNJ2	1045.87
PRJNA419524	SRR6316288	family	Siphoviridae	Viruses;Duplodnaviria;Heunggongvirae;Uroviricota;Caudoviricetes;Caudovirales;Siphoviridae	Siphoviridae	Pseudomonas phage JBD93	7395.38
PRJNA419524	SRR6316206	order	Caudovirales	Viruses;Duplodnaviria;Heunggongvirae;Uroviricota;Caudoviricetes;Caudovirales	unclassified Caudovirales family	Xylella phage Xfas53	348.294
PRJNA419524	SRR6316204	order	Caudovirales	Viruses;Duplodnaviria;Heunggongvirae;Uroviricota;Caudoviricetes;Caudovirales	unclassified Caudovirales family	Burkholderia phage DC1	979.714
PRJNA419524	SRR6316201	order	Caudovirales	Viruses;Duplodnaviria;Heunggongvirae;Uroviricota;Caudoviricetes;Caudovirales	unclassified Caudovirales family	Lactobacillus prophage Lj771	965.457
PRJNA419524	SRR6316310	family	Siphoviridae	Viruses;Duplodnaviria;Heunggongvirae;Uroviricota;Caudoviricetes;Caudovirales;Siphoviridae	Siphoviridae	Eggerthella phage PMBT5	35011.9
PRJNA419524	SRR6316290	family	Siphoviridae	Viruses;Duplodnaviria;Heunggongvirae;Uroviricota;Caudoviricetes;Caudovirales;Siphoviridae	Siphoviridae	Escherichia phage JLK-2012	466.015
PRJNA419524	SRR6316206	order	Caudovirales	Viruses;Duplodnaviria;Heunggongvirae;Uroviricota;Caudoviricetes;Caudovirales	unclassified Caudovirales family	Pseudomonas phage Epa5	5924.04
PRJNA419524	SRR6316246	family	Microviridae	Viruses;Monodnaviria;Sangervirae;Phixviricota;Malgrandaviricetes;Petitvirales;Microviridae	Microviridae	Microviridae Bog9017_22	21377.2
PRJNA419524	SRR6316285	order	Caudovirales	Viruses;Duplodnaviria;Heunggongvirae;Uroviricota;Caudoviricetes;Caudovirales	unclassified Caudovirales family	Flavobacterium phage vB_FspM_lotta8-1	5178.92
PRJNA419524	SRR6316246	order	Caudovirales	Viruses;Duplodnaviria;Heunggongvirae;Uroviricota;Caudoviricetes;Caudovirales	unclassified Caudovirales family	Bacillus phage G	4585.87
PRJNA419524	SRR6316246	no rank	Bacillus phage G	Viruses;Duplodnaviria;Heunggongvirae;Uroviricota;Caudoviricetes;Caudovirales;Myoviridae;Donellivirus;Bacillus virus G;Bacillus phage G	Myoviridae	Bacillus phage G	3227.99
PRJNA419524	SRR6316288	order	Caudovirales	Viruses;Duplodnaviria;Heunggongvirae;Uroviricota;Caudoviricetes;Caudovirales	unclassified Caudovirales family	Pelagibacter phage HTVC008M	656.791
PRJNA419524	SRR6316246	family	Siphoviridae	Viruses;Duplodnaviria;Heunggongvirae;Uroviricota;Caudoviricetes;Caudovirales;Siphoviridae	Siphoviridae	Pseudomonas phage Epa5	3020.52
PRJNA419524	SRR6316276	no rank	Gordonia phage GMA6	Viruses;Duplodnaviria;Heunggongvirae;Uroviricota;Caudoviricetes;Caudovirales;Myoviridae;Bendigovirus;Gordonia virus GMA6;Gordonia phage GMA6	Myoviridae	Gordonia phage GMA6	276.408
PRJNA419524	SRR6316206	family	Siphoviridae	Viruses;Duplodnaviria;Heunggongvirae;Uroviricota;Caudoviricetes;Caudovirales;Siphoviridae	Siphoviridae	Paracoccus phage Shpa	1927.81
PRJNA419524	SRR6316258	order	Caudovirales	Viruses;Duplodnaviria;Heunggongvirae;Uroviricota;Caudoviricetes;Caudovirales	unclassified Caudovirales family	Clostridium phage phiCT453A	2217.39
PRJNA419524	SRR6316285	order	Caudovirales	Viruses;Duplodnaviria;Heunggongvirae;Uroviricota;Caudoviricetes;Caudovirales	unclassified Caudovirales family	Brucella phage BiPBO1	2260.56
PRJNA419524	SRR6316201	family	Myoviridae	Viruses;Duplodnaviria;Heunggongvirae;Uroviricota;Caudoviricetes;Caudovirales;Myoviridae	Myoviridae	Haemophilus virus HP1	419.624
PRJNA419524	SRR6316288	superkingdom	Viruses	Viruses	unclassified Viruses family	Mollivirus sibericum	994.734
PRJNA419524	SRR6316216	family	Siphoviridae	Viruses;Duplodnaviria;Heunggongvirae;Uroviricota;Caudoviricetes;Caudovirales;Siphoviridae	Siphoviridae	Burkholderia phage phi644-2	2870.88
PRJNA419524	SRR6316312	family	Autographiviridae	Viruses;Duplodnaviria;Heunggongvirae;Uroviricota;Caudoviricetes;Caudovirales;Autographiviridae	Autographiviridae	Ralstonia phage Anchaing	1294.7
PRJNA419524	SRR6316311	order	Caudovirales	Viruses;Duplodnaviria;Heunggongvirae;Uroviricota;Caudoviricetes;Caudovirales	unclassified Caudovirales family	Burkholderia phage vB_BmuP_KL4	1970.15
PRJNA419524	SRR6316206	order	Caudovirales	Viruses;Duplodnaviria;Heunggongvirae;Uroviricota;Caudoviricetes;Caudovirales	unclassified Caudovirales family	Sinorhizobium phage ort11	1882.28
PRJNA419524	SRR6316246	family	Siphoviridae	Viruses;Duplodnaviria;Heunggongvirae;Uroviricota;Caudoviricetes;Caudovirales;Siphoviridae	Siphoviridae	Lactococcus phage CHPC361	1257.99
PRJNA419524	SRR6316288	family	Myoviridae	Viruses;Duplodnaviria;Heunggongvirae;Uroviricota;Caudoviricetes;Caudovirales;Myoviridae	Myoviridae	Enterobacter phage Arya	3277.27
PRJNA419524	SRR6316242	no rank	Microcystis phage MaMV-DC	Viruses;Duplodnaviria;Heunggongvirae;Uroviricota;Caudoviricetes;Caudovirales;Myoviridae;Fukuivirus;Microcystis virus MVDC;Microcystis phage MaMV-DC	Myoviridae	Microcystis phage MaMV-DC	2151.7
PRJNA419524	SRR6316313	order	Caudovirales	Viruses;Duplodnaviria;Heunggongvirae;Uroviricota;Caudoviricetes;Caudovirales	unclassified Caudovirales family	Burkholderia phage vB_BmuP_KL4	3529.78
PRJNA419524	SRR6316311	genus	Omegavirus	Viruses;Duplodnaviria;Heunggongvirae;Uroviricota;Caudoviricetes;Caudovirales;Siphoviridae;Omegavirus	Siphoviridae	Mycobacterium phage Ariel	1217.9
PRJNA419524	SRR6316315	family	Siphoviridae	Viruses;Duplodnaviria;Heunggongvirae;Uroviricota;Caudoviricetes;Caudovirales;Siphoviridae	Siphoviridae	Pseudomonas virus LPB1	1174.73
PRJNA419524	SRR6316312	order	Caudovirales	Viruses;Duplodnaviria;Heunggongvirae;Uroviricota;Caudoviricetes;Caudovirales	unclassified Caudovirales family	Ralstonia phage RS-PI-1	14312.5
PRJNA419524	SRR6316200	superkingdom	Viruses	Viruses	unclassified Viruses family	Aureococcus anophagefferens virus	2172.85
PRJNA419524	SRR6316312	order	Caudovirales	Viruses;Duplodnaviria;Heunggongvirae;Uroviricota;Caudoviricetes;Caudovirales	unclassified Caudovirales family	Ralstonia phage RSY1	2572.23
PRJNA419524	SRR6316312	order	Caudovirales	Viruses;Duplodnaviria;Heunggongvirae;Uroviricota;Caudoviricetes;Caudovirales	unclassified Caudovirales family	uncultured phage_MedDCM-OCT-S37-C6	1473.37
PRJNA419524	SRR6316200	no rank	Tenacibaculum phage pT24	Viruses;Duplodnaviria;Heunggongvirae;Uroviricota;Caudoviricetes;Caudovirales;Myoviridae;Kungbxnavirus;Tenacibaculum virus pT24;Tenacibaculum phage pT24	Myoviridae	Tenacibaculum phage pT24	5160.08
PRJNA419524	SRR6316258	no rank	Burkholderia phage phi1026b	Viruses;Duplodnaviria;Heunggongvirae;Uroviricota;Caudoviricetes;Caudovirales;Siphoviridae;Stanholtvirus;Burkholderia virus phi1026b;Burkholderia phage phi1026b	Siphoviridae	Burkholderia phage phi1026b	2278.97
PRJNA419524	SRR6316311	family	Myoviridae	Viruses;Duplodnaviria;Heunggongvirae;Uroviricota;Caudoviricetes;Caudovirales;Myoviridae	Myoviridae	Pseudomonas phage phiPMW	464.467
PRJNA419524	SRR6316210	order	Caudovirales	Viruses;Duplodnaviria;Heunggongvirae;Uroviricota;Caudoviricetes;Caudovirales	unclassified Caudovirales family	Agrobacterium phage OLIVR1	11535.5
PRJNA419524	SRR6316246	order	Caudovirales	Viruses;Duplodnaviria;Heunggongvirae;Uroviricota;Caudoviricetes;Caudovirales	unclassified Caudovirales family	Bacteriophage Lily	1058.4
PRJNA419524	SRR6316313	order	Caudovirales	Viruses;Duplodnaviria;Heunggongvirae;Uroviricota;Caudoviricetes;Caudovirales	unclassified Caudovirales family	Staphylococcus phage 42E	2782.3
PRJNA419524	SRR6316311	species	Pseudomonas phage YMC11/02/R656	Viruses;Duplodnaviria;Heunggongvirae;Uroviricota;Caudoviricetes;Caudovirales;Siphoviridae;unclassified Siphoviridae;Pseudomonas phage YMC11/02/R656	Siphoviridae	Pseudomonas phage YMC11/02/R656	494.212
PRJNA419524	SRR6316216	order	Caudovirales	Viruses;Duplodnaviria;Heunggongvirae;Uroviricota;Caudoviricetes;Caudovirales	unclassified Caudovirales family	Salmonella phage SJ46	5070.83
PRJNA419524	SRR6316200	order	Caudovirales	Viruses;Duplodnaviria;Heunggongvirae;Uroviricota;Caudoviricetes;Caudovirales	unclassified Caudovirales family	Ralstonia phage RS-PI-1	17165.9
PRJNA419524	SRR6316266	superkingdom	Viruses	Viruses	unclassified Viruses family	Aeromonas phage 31	2603.17
PRJNA419524	SRR6316288	order	Caudovirales	Viruses;Duplodnaviria;Heunggongvirae;Uroviricota;Caudoviricetes;Caudovirales	unclassified Caudovirales family	Pseudomonas phage Dobby	3490.28
PRJNA419524	SRR6316278	superkingdom	Viruses	Viruses	unclassified Viruses family	Aureococcus anophagefferens virus	22948.6
PRJNA419524	SRR6316288	family	Siphoviridae	Viruses;Duplodnaviria;Heunggongvirae;Uroviricota;Caudoviricetes;Caudovirales;Siphoviridae	Siphoviridae	Synechococcus phage S-CBS3	1338.03
PRJNA419524	SRR6316258	family	Siphoviridae	Viruses;Duplodnaviria;Heunggongvirae;Uroviricota;Caudoviricetes;Caudovirales;Siphoviridae	Siphoviridae	Synechococcus phage S-CBS3	3864.84
PRJNA419524	SRR6316312	order	Caudovirales	Viruses;Duplodnaviria;Heunggongvirae;Uroviricota;Caudoviricetes;Caudovirales	unclassified Caudovirales family	Ralstonia phage Heva	1356.32
PRJNA419524	SRR6316246	species	Achromobacter phage vB_AchrS_AchV4	Viruses;Duplodnaviria;Heunggongvirae;Uroviricota;Caudoviricetes;Caudovirales;Siphoviridae;unclassified Siphoviridae;Achromobacter phage vB_AchrS_AchV4	Siphoviridae	Achromobacter phage vB_AchrS_AchV4	1593.06
PRJNA419524	SRR6316281	family	Siphoviridae	Viruses;Duplodnaviria;Heunggongvirae;Uroviricota;Caudoviricetes;Caudovirales;Siphoviridae	Siphoviridae	Burkholderia phage KS9	129132
PRJNA419524	SRR6316311	order	Caudovirales	Viruses;Duplodnaviria;Heunggongvirae;Uroviricota;Caudoviricetes;Caudovirales	unclassified Caudovirales family	Acinetobacter phage YMC/09/02/B1251	17409.2
PRJNA419524	SRR6316200	family	Myoviridae	Viruses;Duplodnaviria;Heunggongvirae;Uroviricota;Caudoviricetes;Caudovirales;Myoviridae	Myoviridae	Stenotrophomonas phage IME-SM1	3144.76
PRJNA419524	SRR6316312	genus	Chlorovirus	Viruses;Varidnaviria;Bamfordvirae;Nucleocytoviricota;Megaviricetes;Algavirales;Phycodnaviridae;Chlorovirus	Phycodnaviridae	Acanthocystis turfacea chlorella virus 1	1173.99
PRJNA419524	SRR6316288	species	Torque teno virus 8	Viruses;Anelloviridae;Alphatorquevirus;Torque teno virus 8	Anelloviridae	Torque teno virus 8	9748.21
PRJNA419524	SRR6316248	family	Anelloviridae	Viruses;Anelloviridae	Anelloviridae	Gorilla anellovirus	19972.4
PRJNA419524	SRR6316276	superkingdom	Viruses	Viruses	unclassified Viruses family	Cronobacter phage vB_CsaM_GAP32	104.442
PRJNA419524	SRR6316200	family	Myoviridae	Viruses;Duplodnaviria;Heunggongvirae;Uroviricota;Caudoviricetes;Caudovirales;Myoviridae	Myoviridae	Vibrio phage VP882	3256.97
PRJNA419524	SRR6316246	family	Siphoviridae	Viruses;Duplodnaviria;Heunggongvirae;Uroviricota;Caudoviricetes;Caudovirales;Siphoviridae	Siphoviridae	Escherichia phage HK022	699.105
PRJNA419524	SRR6316285	order	Caudovirales	Viruses;Duplodnaviria;Heunggongvirae;Uroviricota;Caudoviricetes;Caudovirales	unclassified Caudovirales family	Acinetobacter phage YMC/09/02/B1251	1621.49
PRJNA419524	SRR6316288	order	Caudovirales	Viruses;Duplodnaviria;Heunggongvirae;Uroviricota;Caudoviricetes;Caudovirales	unclassified Caudovirales family	Salmonella phage SJ46	2321.15
PRJNA419524	SRR6316312	order	Caudovirales	Viruses;Duplodnaviria;Heunggongvirae;Uroviricota;Caudoviricetes;Caudovirales	unclassified Caudovirales family	Escherichia phage Sortsne	1239.67
PRJNA419524	SRR6316242	family	Siphoviridae	Viruses;Duplodnaviria;Heunggongvirae;Uroviricota;Caudoviricetes;Caudovirales;Siphoviridae	Siphoviridae	Streptomyces phage Bmoc	2122.28
PRJNA419524	SRR6316248	species	Planktothrix phage PaV-LD	Viruses;Duplodnaviria;Heunggongvirae;Uroviricota;Caudoviricetes;Caudovirales;Siphoviridae;unclassified Siphoviridae;Planktothrix phage PaV-LD	Siphoviridae	Planktothrix phage PaV-LD	10599.9
PRJNA419524	SRR6316276	genus	Alphatorquevirus	Viruses;Anelloviridae;Alphatorquevirus	Anelloviridae	Torque teno virus 12	114792
PRJNA419524	SRR6316204	family	Podoviridae	Viruses;Duplodnaviria;Heunggongvirae;Uroviricota;Caudoviricetes;Caudovirales;Podoviridae	Podoviridae	Burkholderia phage BcepC6B	1335.57
PRJNA419524	SRR6316262	superkingdom	Viruses	Viruses	unclassified Viruses family	Escherichia virus I22	69849.8
PRJNA419524	SRR6316201	family	Siphoviridae	Viruses;Duplodnaviria;Heunggongvirae;Uroviricota;Caudoviricetes;Caudovirales;Siphoviridae	Siphoviridae	Gordonia phage Tanis	1262.5
PRJNA419524	SRR6316290	genus	Alphatorquevirus	Viruses;Anelloviridae;Alphatorquevirus	Anelloviridae	Torque teno virus 27	149534
PRJNA419524	SRR6316311	family	Myoviridae	Viruses;Duplodnaviria;Heunggongvirae;Uroviricota;Caudoviricetes;Caudovirales;Myoviridae	Myoviridae	Leptospira phage LE1	986.194
PRJNA419524	SRR6316200	order	Caudovirales	Viruses;Duplodnaviria;Heunggongvirae;Uroviricota;Caudoviricetes;Caudovirales	unclassified Caudovirales family	Bacillus phage SP-15	6405.35
PRJNA419524	SRR6316288	superkingdom	Viruses	Viruses	unclassified Viruses family	Ectocarpus siliculosus virus 1	974.528
PRJNA419524	SRR6316246	superkingdom	Viruses	Viruses	unclassified Viruses family	Only Syngen Nebraska virus 5	1826.31
PRJNA419524	SRR6316200	order	Caudovirales	Viruses;Duplodnaviria;Heunggongvirae;Uroviricota;Caudoviricetes;Caudovirales	unclassified Caudovirales family	Burkholderia phage vB_BmuP_KL4	8887.18
PRJNA419524	SRR6316200	species	Cellulophaga phage phi38:1	Viruses;Duplodnaviria;Heunggongvirae;Uroviricota;Caudoviricetes;Caudovirales;Podoviridae;unclassified Podoviridae;crAss-like viruses;Cellulophaga phage phi38:1	Podoviridae	Cellulophaga phage phi38:1	3396.88
PRJNA419524	SRR6316216	superkingdom	Viruses	Viruses	unclassified Viruses family	Golden Marseillevirus	6933.01
PRJNA419524	SRR6316242	genus	Casadabanvirus	Viruses;Duplodnaviria;Heunggongvirae;Uroviricota;Caudoviricetes;Caudovirales;Siphoviridae;Casadabanvirus	Siphoviridae	Pseudomonas phage JBD93	1388.43
PRJNA419524	SRR6316200	species	Bacillus virus SPbeta	Viruses;Duplodnaviria;Heunggongvirae;Uroviricota;Caudoviricetes;Caudovirales;Siphoviridae;Spbetavirus;Bacillus virus SPbeta	Siphoviridae	Bacillus virus SPbeta	2173.08
PRJNA419524	SRR6316305	family	Siphoviridae	Viruses;Duplodnaviria;Heunggongvirae;Uroviricota;Caudoviricetes;Caudovirales;Siphoviridae	Siphoviridae	Arthrobacter phage DrManhattan	35508.6
PRJNA419524	SRR6316311	order	Caudovirales	Viruses;Duplodnaviria;Heunggongvirae;Uroviricota;Caudoviricetes;Caudovirales	unclassified Caudovirales family	Haemophilus phage SuMu	438.138
PRJNA419524	SRR6316288	family	Myoviridae	Viruses;Duplodnaviria;Heunggongvirae;Uroviricota;Caudoviricetes;Caudovirales;Myoviridae	Myoviridae	Pseudomonas phage phiPMW	3821.94
PRJNA419524	SRR6316246	order	Caudovirales	Viruses;Duplodnaviria;Heunggongvirae;Uroviricota;Caudoviricetes;Caudovirales	unclassified Caudovirales family	Pseudomonas phage vB_Pae-SS2019XI	1296.11
PRJNA419524	SRR6316288	no rank	unclassified Siphoviridae	Viruses;Duplodnaviria;Heunggongvirae;Uroviricota;Caudoviricetes;Caudovirales;Siphoviridae;unclassified Siphoviridae	Siphoviridae	Pseudomonas phage YMC11/02/R656	1840.98
PRJNA419524	SRR6316313	species	Enterobacter phage Tyrion	Viruses;Duplodnaviria;Heunggongvirae;Uroviricota;Caudoviricetes;Caudovirales;Podoviridae;Uetakevirus;unclassified Uetakevirus;Enterobacter phage Tyrion	Podoviridae	Enterobacter phage Tyrion	3969.24
PRJNA419524	SRR6316258	family	Siphoviridae	Viruses;Duplodnaviria;Heunggongvirae;Uroviricota;Caudoviricetes;Caudovirales;Siphoviridae	Siphoviridae	Pseudomonas phage vB_Pae-SS2019XI	1609.87
PRJNA419524	SRR6316242	genus	Shapirovirus	Viruses;Duplodnaviria;Heunggongvirae;Uroviricota;Caudoviricetes;Caudovirales;Siphoviridae;Dolichocephalovirinae;Shapirovirus	Siphoviridae	Caulobacter phage phiCbK	597.893
PRJNA419524	SRR6316313	family	Myoviridae	Viruses;Duplodnaviria;Heunggongvirae;Uroviricota;Caudoviricetes;Caudovirales;Myoviridae	Myoviridae	Edwardsiella phage PEi21	2536.51
PRJNA419524	SRR6316313	superkingdom	Viruses	Viruses	unclassified Viruses family	Aureococcus anophagefferens virus	4959.8
PRJNA419524	SRR6316216	family	Myoviridae	Viruses;Duplodnaviria;Heunggongvirae;Uroviricota;Caudoviricetes;Caudovirales;Myoviridae	Myoviridae	Escherichia phage RCS47	1735.74
PRJNA419524	SRR6316200	species	Ectocarpus siliculosus virus 1	Viruses;Varidnaviria;Bamfordvirae;Nucleocytoviricota;Megaviricetes;Algavirales;Phycodnaviridae;Phaeovirus;Ectocarpus siliculosus virus 1	Phycodnaviridae	Ectocarpus siliculosus virus 1	4356.84
PRJNA419524	SRR6316246	no rank	Bacillus phage G	Viruses;Duplodnaviria;Heunggongvirae;Uroviricota;Caudoviricetes;Caudovirales;Myoviridae;Donellivirus;Bacillus virus G;Bacillus phage G	Myoviridae	Bacillus phage G	3183.08
PRJNA419524	SRR6316206	subfamily	Arquatrovirinae	Viruses;Duplodnaviria;Heunggongvirae;Uroviricota;Caudoviricetes;Caudovirales;Siphoviridae;Arquatrovirinae	Siphoviridae	Streptomyces phage Izzy	757.669
PRJNA419524	SRR6316311	order	Caudovirales	Viruses;Duplodnaviria;Heunggongvirae;Uroviricota;Caudoviricetes;Caudovirales	unclassified Caudovirales family	Haemophilus phage SuMu	1970.84
PRJNA419524	SRR6316206	no rank	Microcystis phage MaMV-DC	Viruses;Duplodnaviria;Heunggongvirae;Uroviricota;Caudoviricetes;Caudovirales;Myoviridae;Fukuivirus;Microcystis virus MVDC;Microcystis phage MaMV-DC	Myoviridae	Microcystis phage MaMV-DC	2293.01
PRJNA419524	SRR6316201	family	Siphoviridae	Viruses;Duplodnaviria;Heunggongvirae;Uroviricota;Caudoviricetes;Caudovirales;Siphoviridae	Siphoviridae	Corynebacterium phage Stiles	285.605
PRJNA419524	SRR6316242	species	Ectocarpus siliculosus virus 1	Viruses;Varidnaviria;Bamfordvirae;Nucleocytoviricota;Megaviricetes;Algavirales;Phycodnaviridae;Phaeovirus;Ectocarpus siliculosus virus 1	Phycodnaviridae	Ectocarpus siliculosus virus 1	4530.02
PRJNA419524	SRR6316246	no rank	Helicoverpa zea nudivirus 2	Viruses;Naldaviricetes;Lefavirales;Nudiviridae;Betanudivirus;Heliothis zea nudivirus;Helicoverpa zea nudivirus 2	Nudiviridae	Helicoverpa zea nudivirus 2	3689.46
PRJNA419524	SRR6316311	subfamily	Peduovirinae	Viruses;Duplodnaviria;Heunggongvirae;Uroviricota;Caudoviricetes;Caudovirales;Myoviridae;Peduovirinae	Myoviridae	Enterobacteria phage fiAA91-ss	463.569
PRJNA419524	SRR6316206	order	Caudovirales	Viruses;Duplodnaviria;Heunggongvirae;Uroviricota;Caudoviricetes;Caudovirales	unclassified Caudovirales family	Planktothrix phage PaV-LD	1846.02
PRJNA419524	SRR6316246	no rank	Bacillus phage SP-15	Viruses;Duplodnaviria;Heunggongvirae;Uroviricota;Caudoviricetes;Caudovirales;Myoviridae;Thornevirus;Bacillus virus SP15;Bacillus phage SP-15	Myoviridae	Bacillus phage SP-15	1239.28
PRJNA419524	SRR6316258	order	Caudovirales	Viruses;Duplodnaviria;Heunggongvirae;Uroviricota;Caudoviricetes;Caudovirales	unclassified Caudovirales family	Klebsiella phage vB_KpnM_KpV52	2200.19
PRJNA419524	SRR6316246	family	Autographiviridae	Viruses;Duplodnaviria;Heunggongvirae;Uroviricota;Caudoviricetes;Caudovirales;Autographiviridae	Autographiviridae	Ralstonia phage Anchaing	1532.67
PRJNA419524	SRR6316201	order	Caudovirales	Viruses;Duplodnaviria;Heunggongvirae;Uroviricota;Caudoviricetes;Caudovirales	unclassified Caudovirales family	Burkholderia phage phi644-2	288.176
PRJNA419524	SRR6316258	family	Myoviridae	Viruses;Duplodnaviria;Heunggongvirae;Uroviricota;Caudoviricetes;Caudovirales;Myoviridae	Myoviridae	Edwardsiella phage PEi21	2233.85
PRJNA419524	SRR6316311	no rank	Pseudomonas phage H66	Viruses;Duplodnaviria;Heunggongvirae;Uroviricota;Caudoviricetes;Caudovirales;Podoviridae;Hollowayvirus;Pseudomonas virus H66;Pseudomonas phage H66	Podoviridae	Pseudomonas phage H66	1539.2
PRJNA419524	SRR6316266	order	Caudovirales	Viruses;Duplodnaviria;Heunggongvirae;Uroviricota;Caudoviricetes;Caudovirales	unclassified Caudovirales family	Enterococcus phage PMBT2	1794.61
PRJNA419524	SRR6316206	no rank	Tenacibaculum phage PTm1	Viruses;Duplodnaviria;Heunggongvirae;Uroviricota;Caudoviricetes;Caudovirales;Myoviridae;Shirahamavirus;Tenacibaculum virus PTm1;Tenacibaculum phage PTm1	Myoviridae	Tenacibaculum phage PTm1	398.565
PRJNA419524	SRR6316216	species	Achromobacter phage vB_AchrS_AchV4	Viruses;Duplodnaviria;Heunggongvirae;Uroviricota;Caudoviricetes;Caudovirales;Siphoviridae;unclassified Siphoviridae;Achromobacter phage vB_AchrS_AchV4	Siphoviridae	Achromobacter phage vB_AchrS_AchV4	1077.25
PRJNA419524	SRR6316288	no rank	unclassified Chlorovirus	Viruses;Varidnaviria;Bamfordvirae;Nucleocytoviricota;Megaviricetes;Algavirales;Phycodnaviridae;Chlorovirus;unclassified Chlorovirus	Phycodnaviridae	Paramecium bursaria Chlorella virus AR158	1134.19
PRJNA419524	SRR6316258	no rank	Microcystis phage MaMV-DC	Viruses;Duplodnaviria;Heunggongvirae;Uroviricota;Caudoviricetes;Caudovirales;Myoviridae;Fukuivirus;Microcystis virus MVDC;Microcystis phage MaMV-DC	Myoviridae	Microcystis phage MaMV-DC	6558.67
PRJNA419524	SRR6316313	clade	crAss-like viruses	Viruses;Duplodnaviria;Heunggongvirae;Uroviricota;Caudoviricetes;Caudovirales;Podoviridae;unclassified Podoviridae;crAss-like viruses	Podoviridae	Cellulophaga phage phi13:2	1541.88
PRJNA419524	SRR6316216	superkingdom	Viruses	Viruses	unclassified Viruses family	Synechococcus phage ACG-2014f	1515.2
PRJNA419524	SRR6316254	family	Myoviridae	Viruses;Duplodnaviria;Heunggongvirae;Uroviricota;Caudoviricetes;Caudovirales;Myoviridae	Myoviridae	Stenotrophomonas phage IME-SM1	19220.2
PRJNA419524	SRR6316201	order	Caudovirales	Viruses;Duplodnaviria;Heunggongvirae;Uroviricota;Caudoviricetes;Caudovirales	unclassified Caudovirales family	Gordonia phage Neville	3639.69
PRJNA419524	SRR6316204	order	Caudovirales	Viruses;Duplodnaviria;Heunggongvirae;Uroviricota;Caudoviricetes;Caudovirales	unclassified Caudovirales family	Nodularia phage vB_NspS-kac65v151	1742.03
PRJNA419524	SRR6316216	family	Myoviridae	Viruses;Duplodnaviria;Heunggongvirae;Uroviricota;Caudoviricetes;Caudovirales;Myoviridae	Myoviridae	Klebsiella phage ST437-OXA245phi4,1	21824.9
PRJNA419524	SRR6316201	species	Actinomyces virus Av1	Viruses;Duplodnaviria;Heunggongvirae;Uroviricota;Caudoviricetes;Caudovirales;Podoviridae;Dybvigvirus;Actinomyces virus Av1	Podoviridae	Actinomyces virus Av1	334.146
PRJNA419524	SRR6316206	no rank	Pelagibacter phage HTVC011P	Viruses;Duplodnaviria;Heunggongvirae;Uroviricota;Caudoviricetes;Caudovirales;Autographiviridae;Stopavirus;Pelagibacter virus HTVC011P;Pelagibacter phage HTVC011P	Autographiviridae	Pelagibacter phage HTVC011P	283.526
PRJNA419524	SRR6316313	no rank	unclassified Siphoviridae	Viruses;Duplodnaviria;Heunggongvirae;Uroviricota;Caudoviricetes;Caudovirales;Siphoviridae;unclassified Siphoviridae	Siphoviridae	Pseudomonas phage PS-1	1497.21
PRJNA419524	SRR6316276	family	Siphoviridae	Viruses;Duplodnaviria;Heunggongvirae;Uroviricota;Caudoviricetes;Caudovirales;Siphoviridae	Siphoviridae	Polaribacter phage P12002L	119.475
PRJNA419524	SRR6316288	family	Phycodnaviridae	Viruses;Varidnaviria;Bamfordvirae;Nucleocytoviricota;Megaviricetes;Algavirales;Phycodnaviridae	Phycodnaviridae	Only Syngen Nebraska virus 5	2053.21
PRJNA419524	SRR6316258	order	Caudovirales	Viruses;Duplodnaviria;Heunggongvirae;Uroviricota;Caudoviricetes;Caudovirales	unclassified Caudovirales family	Pseudomonas phage YMC11/02/R656	1145.24
PRJNA419524	SRR6316313	order	Caudovirales	Viruses;Duplodnaviria;Heunggongvirae;Uroviricota;Caudoviricetes;Caudovirales	unclassified Caudovirales family	Salmonella phage SJ46	9042.64
PRJNA419524	SRR6316313	order	Caudovirales	Viruses;Duplodnaviria;Heunggongvirae;Uroviricota;Caudoviricetes;Caudovirales	unclassified Caudovirales family	Escherichia phage P1	1556.6
PRJNA419524	SRR6316313	order	Caudovirales	Viruses;Duplodnaviria;Heunggongvirae;Uroviricota;Caudoviricetes;Caudovirales	unclassified Caudovirales family	Pseudomonas phage PAJU2	2849.21
PRJNA419524	SRR6316313	order	Caudovirales	Viruses;Duplodnaviria;Heunggongvirae;Uroviricota;Caudoviricetes;Caudovirales	unclassified Caudovirales family	Pseudomonas phage vB_Pae-SS2019XI	2549.6
PRJNA419524	SRR6316201	family	Siphoviridae	Viruses;Duplodnaviria;Heunggongvirae;Uroviricota;Caudoviricetes;Caudovirales;Siphoviridae	Siphoviridae	Arthrobacter phage Gordon	576.6
PRJNA419524	SRR6316276	family	Siphoviridae	Viruses;Duplodnaviria;Heunggongvirae;Uroviricota;Caudoviricetes;Caudovirales;Siphoviridae	Siphoviridae	Mycobacterium phage CASbig	110.89
PRJNA419524	SRR6316311	order	Caudovirales	Viruses;Duplodnaviria;Heunggongvirae;Uroviricota;Caudoviricetes;Caudovirales	unclassified Caudovirales family	Salmonella phage ST64T	966.825
PRJNA419524	SRR6316285	no rank	Pseudomonas phage H66	Viruses;Duplodnaviria;Heunggongvirae;Uroviricota;Caudoviricetes;Caudovirales;Podoviridae;Hollowayvirus;Pseudomonas virus H66;Pseudomonas phage H66	Podoviridae	Pseudomonas phage H66	8647.5
PRJNA419524	SRR6316206	order	Caudovirales	Viruses;Duplodnaviria;Heunggongvirae;Uroviricota;Caudoviricetes;Caudovirales	unclassified Caudovirales family	Agrobacterium phage OLIVR1	299.923
PRJNA419524	SRR6316285	order	Caudovirales	Viruses;Duplodnaviria;Heunggongvirae;Uroviricota;Caudoviricetes;Caudovirales	unclassified Caudovirales family	Stx2-converting phage Stx2a_WGPS9	3211.57
PRJNA419524	SRR6316200	order	Caudovirales	Viruses;Duplodnaviria;Heunggongvirae;Uroviricota;Caudoviricetes;Caudovirales	unclassified Caudovirales family	Pectobacterium phage ZF40	4851.45
PRJNA419524	SRR6316242	order	Caudovirales	Viruses;Duplodnaviria;Heunggongvirae;Uroviricota;Caudoviricetes;Caudovirales	unclassified Caudovirales family	Edwardsiella phage PEi21	1545.48
PRJNA419524	SRR6316285	no rank	Acanthamoeba polyphaga moumouvirus	Viruses;Varidnaviria;Bamfordvirae;Nucleocytoviricota;Megaviricetes;Imitervirales;Mimiviridae;unclassified Mimiviridae;Moumouvirus;Acanthamoeba polyphaga moumouvirus	Mimiviridae	Acanthamoeba polyphaga moumouvirus	2095.06
PRJNA419524	SRR6316285	family	Schitoviridae	Viruses;Duplodnaviria;Heunggongvirae;Uroviricota;Caudoviricetes;Caudovirales;Schitoviridae	Schitoviridae	Erwinia phage vB_EamP-S6	1680.13
PRJNA419524	SRR6316206	no rank	Bacillus phage SP-15	Viruses;Duplodnaviria;Heunggongvirae;Uroviricota;Caudoviricetes;Caudovirales;Myoviridae;Thornevirus;Bacillus virus SP15;Bacillus phage SP-15	Myoviridae	Bacillus phage SP-15	3328.2
PRJNA419524	SRR6316311	order	Caudovirales	Viruses;Duplodnaviria;Heunggongvirae;Uroviricota;Caudoviricetes;Caudovirales	unclassified Caudovirales family	Stenotrophomonas phage S1	4805.68
PRJNA419524	SRR6316311	genus	Chlorovirus	Viruses;Varidnaviria;Bamfordvirae;Nucleocytoviricota;Megaviricetes;Algavirales;Phycodnaviridae;Chlorovirus	Phycodnaviridae	Paramecium bursaria Chlorella virus 1	2441.53
PRJNA419524	SRR6316311	order	Caudovirales	Viruses;Duplodnaviria;Heunggongvirae;Uroviricota;Caudoviricetes;Caudovirales	unclassified Caudovirales family	Escherichia phage Sortsne	679.432
PRJNA419524	SRR6316311	species	Planktothrix phage PaV-LD	Viruses;Duplodnaviria;Heunggongvirae;Uroviricota;Caudoviricetes;Caudovirales;Siphoviridae;unclassified Siphoviridae;Planktothrix phage PaV-LD	Siphoviridae	Planktothrix phage PaV-LD	1095.97
PRJNA419524	SRR6316206	family	Siphoviridae	Viruses;Duplodnaviria;Heunggongvirae;Uroviricota;Caudoviricetes;Caudovirales;Siphoviridae	Siphoviridae	Burkholderia phage phi1026b	534.216
PRJNA419524	SRR6316206	no rank	Bacillus phage SP-15	Viruses;Duplodnaviria;Heunggongvirae;Uroviricota;Caudoviricetes;Caudovirales;Myoviridae;Thornevirus;Bacillus virus SP15;Bacillus phage SP-15	Myoviridae	Bacillus phage SP-15	4999.25
PRJNA419524	SRR6316260	superkingdom	Viruses	Viruses	unclassified Viruses family	Pseudomonas virus Pf1	87516.6
PRJNA419524	SRR6316234	order	Caudovirales	Viruses;Duplodnaviria;Heunggongvirae;Uroviricota;Caudoviricetes;Caudovirales	unclassified Caudovirales family	Pseudomonas phage JBD93	13941.7
PRJNA419524	SRR6316238	order	Caudovirales	Viruses;Duplodnaviria;Heunggongvirae;Uroviricota;Caudoviricetes;Caudovirales	unclassified Caudovirales family	uncultured phage_MedDCM-OCT-S37-C6	176243
PRJNA419524	SRR6316311	order	Caudovirales	Viruses;Duplodnaviria;Heunggongvirae;Uroviricota;Caudoviricetes;Caudovirales	unclassified Caudovirales family	Bacillus phage SP-15	515.39
PRJNA419524	SRR6316206	superkingdom	Viruses	Viruses	unclassified Viruses family	Pseudomonas phage DMS3	8309.71
PRJNA419524	SRR6316276	superkingdom	Viruses	Viruses	unclassified Viruses family	Human gammaherpesvirus 4	144.968
PRJNA419524	SRR6316311	species	Bacillus phage 0305phi8-36	Viruses;Duplodnaviria;Heunggongvirae;Uroviricota;Caudoviricetes;Caudovirales;Myoviridae;unclassified Myoviridae;Bacillus phage 0305phi8-36	Myoviridae	Bacillus phage 0305phi8-36	442.865
PRJNA419524	SRR6316206	order	Caudovirales	Viruses;Duplodnaviria;Heunggongvirae;Uroviricota;Caudoviricetes;Caudovirales	unclassified Caudovirales family	Burkholderia phage phi644-2	1554.4
PRJNA419524	SRR6316206	order	Caudovirales	Viruses;Duplodnaviria;Heunggongvirae;Uroviricota;Caudoviricetes;Caudovirales	unclassified Caudovirales family	Salmonella phage Seszw_1	482.72
PRJNA419524	SRR6316258	order	Caudovirales	Viruses;Duplodnaviria;Heunggongvirae;Uroviricota;Caudoviricetes;Caudovirales	unclassified Caudovirales family	Pseudomonas phage vB_Pae-SS2019XI	1209.97
PRJNA419524	SRR6316200	order	Caudovirales	Viruses;Duplodnaviria;Heunggongvirae;Uroviricota;Caudoviricetes;Caudovirales	unclassified Caudovirales family	Pseudomonas phage YMC11/02/R656	3861.31
PRJNA419524	SRR6316258	family	Siphoviridae	Viruses;Duplodnaviria;Heunggongvirae;Uroviricota;Caudoviricetes;Caudovirales;Siphoviridae	Siphoviridae	Ralstonia phage Dina	1892.28
PRJNA419524	SRR6316249	order	Caudovirales	Viruses;Duplodnaviria;Heunggongvirae;Uroviricota;Caudoviricetes;Caudovirales	unclassified Caudovirales family	Burkholderia phage vB_BceS_KL1	235.313
PRJNA419524	SRR6316312	order	Caudovirales	Viruses;Duplodnaviria;Heunggongvirae;Uroviricota;Caudoviricetes;Caudovirales	unclassified Caudovirales family	Pseudomonas phage YMC11/02/R656	1884.07
PRJNA419524	SRR6316266	order	Caudovirales	Viruses;Duplodnaviria;Heunggongvirae;Uroviricota;Caudoviricetes;Caudovirales	unclassified Caudovirales family	Enterobacteria phage mEp043 c-1	5096.72
PRJNA419524	SRR6316206	family	Schitoviridae	Viruses;Duplodnaviria;Heunggongvirae;Uroviricota;Caudoviricetes;Caudovirales;Schitoviridae	Schitoviridae	Agrobacterium phage OLIVR1	2243.94
PRJNA419524	SRR6316201	family	Siphoviridae	Viruses;Duplodnaviria;Heunggongvirae;Uroviricota;Caudoviricetes;Caudovirales;Siphoviridae	Siphoviridae	Lactococcus phage P092	587.557
PRJNA419524	SRR6316290	family	Anelloviridae	Viruses;Anelloviridae	Anelloviridae	Torque teno midi virus 8	6537.48
PRJNA419524	SRR6316242	order	Caudovirales	Viruses;Duplodnaviria;Heunggongvirae;Uroviricota;Caudoviricetes;Caudovirales	unclassified Caudovirales family	Pseudomonas phage YMC11/02/R656	5988.82
PRJNA419524	SRR6316223	class	Megaviricetes	Viruses;Varidnaviria;Bamfordvirae;Nucleocytoviricota;Megaviricetes	unclassified Megaviricetes family	Diadromus pulchellus ascovirus 4a	78850.4
PRJNA419524	SRR6316204	no rank	Salmonella phage SJ46	Viruses;Duplodnaviria;Heunggongvirae;Uroviricota;Caudoviricetes;Caudovirales;Myoviridae;Punavirus;Salmonella virus SJ46;Salmonella phage SJ46	Myoviridae	Salmonella phage SJ46	44751.6
PRJNA419524	SRR6316242	order	Caudovirales	Viruses;Duplodnaviria;Heunggongvirae;Uroviricota;Caudoviricetes;Caudovirales	unclassified Caudovirales family	Burkholderia phage phiE255	2532.92
PRJNA419524	SRR6316206	order	Caudovirales	Viruses;Duplodnaviria;Heunggongvirae;Uroviricota;Caudoviricetes;Caudovirales	unclassified Caudovirales family	Shigella phage SfIV	1011.66
PRJNA419524	SRR6316201	order	Caudovirales	Viruses;Duplodnaviria;Heunggongvirae;Uroviricota;Caudoviricetes;Caudovirales	unclassified Caudovirales family	Lactococcus phage BK5-T	671.867
PRJNA419524	SRR6316234	order	Caudovirales	Viruses;Duplodnaviria;Heunggongvirae;Uroviricota;Caudoviricetes;Caudovirales	unclassified Caudovirales family	Pseudomonas phage Dobby	6803.76
PRJNA419524	SRR6316201	no rank	Fusobacterium phage Fnu1	Viruses;Duplodnaviria;Heunggongvirae;Uroviricota;Caudoviricetes;Caudovirales;Siphoviridae;Latrobevirus;Fusobacterium virus FNU1;Fusobacterium phage Fnu1	Siphoviridae	Fusobacterium phage Fnu1	672.504
PRJNA419524	SRR6316210	no rank	Pseudomonas phage nickie	Viruses;Duplodnaviria;Heunggongvirae;Uroviricota;Caudoviricetes;Caudovirales;Siphoviridae;Nickievirus;Pseudomonas virus nickie;Pseudomonas phage nickie	Siphoviridae	Pseudomonas phage nickie	8513.09
PRJNA419524	SRR6316200	order	Caudovirales	Viruses;Duplodnaviria;Heunggongvirae;Uroviricota;Caudoviricetes;Caudovirales	unclassified Caudovirales family	Pseudomonas phage Dobby	3406.2
PRJNA419524	SRR6316242	order	Caudovirales	Viruses;Duplodnaviria;Heunggongvirae;Uroviricota;Caudoviricetes;Caudovirales	unclassified Caudovirales family	Burkholderia phage phi644-2	1471.88
PRJNA419524	SRR6316206	genus	Casadabanvirus	Viruses;Duplodnaviria;Heunggongvirae;Uroviricota;Caudoviricetes;Caudovirales;Siphoviridae;Casadabanvirus	Siphoviridae	Pseudomonas phage JBD93	4000.39
PRJNA419524	SRR6316315	order	Caudovirales	Viruses;Duplodnaviria;Heunggongvirae;Uroviricota;Caudoviricetes;Caudovirales	unclassified Caudovirales family	Pseudomonas phage YMC11/02/R656	4348.08
PRJNA419524	SRR6316278	order	Caudovirales	Viruses;Duplodnaviria;Heunggongvirae;Uroviricota;Caudoviricetes;Caudovirales	unclassified Caudovirales family	Vibrio phage pYD38-B	10946.1
PRJNA419524	SRR6316266	clade	UAG-readthrough crAss clade	Viruses;Duplodnaviria;Heunggongvirae;Uroviricota;Caudoviricetes;Caudovirales;Podoviridae;unclassified Podoviridae;crAss-like viruses;UAG-readthrough crAss clade	Podoviridae	crAssphage cr115_1	4125.67
PRJNA419524	SRR6316288	family	Myoviridae	Viruses;Duplodnaviria;Heunggongvirae;Uroviricota;Caudoviricetes;Caudovirales;Myoviridae	Myoviridae	Bordetella phage vB_BbrM_PHB04	948.456
PRJNA419524	SRR6316210	order	Caudovirales	Viruses;Duplodnaviria;Heunggongvirae;Uroviricota;Caudoviricetes;Caudovirales	unclassified Caudovirales family	Brevibacillus phage Jenst	23053.7
PRJNA419524	SRR6316206	order	Caudovirales	Viruses;Duplodnaviria;Heunggongvirae;Uroviricota;Caudoviricetes;Caudovirales	unclassified Caudovirales family	Rhizobium phage vB_RleM_PPF1	333.695
PRJNA419524	SRR6316315	order	Caudovirales	Viruses;Duplodnaviria;Heunggongvirae;Uroviricota;Caudoviricetes;Caudovirales	unclassified Caudovirales family	Vibrio phage VvAW1	1883.02
PRJNA419524	SRR6316206	family	Siphoviridae	Viruses;Duplodnaviria;Heunggongvirae;Uroviricota;Caudoviricetes;Caudovirales;Siphoviridae	Siphoviridae	Burkholderia phage KS9	796.455
PRJNA419524	SRR6316206	superkingdom	Viruses	Viruses	unclassified Viruses family	Synechococcus phage ACG-2014f	2035.45
PRJNA493096	SRR8322173	subfamily	Orthoparamyxovirinae	Viruses;Riboviria;Orthornavirae;Negarnaviricota;Haploviricotina;Monjiviricetes;Mononegavirales;Paramyxoviridae;Orthoparamyxovirinae	Paramyxoviridae	Simian Agent 10	64796.2
PRJNA493096	SRR8322177	subfamily	Orthoparamyxovirinae	Viruses;Riboviria;Orthornavirae;Negarnaviricota;Haploviricotina;Monjiviricetes;Mononegavirales;Paramyxoviridae;Orthoparamyxovirinae	Paramyxoviridae	Simian Agent 10	64796.2
PRJNA494633	SRR7963134	family	Siphoviridae	Viruses;Duplodnaviria;Heunggongvirae;Uroviricota;Caudoviricetes;Caudovirales;Siphoviridae	Siphoviridae	Streptomyces phage Janus	48425
PRJNA494633	SRR7963113	order	Caudovirales	Viruses;Duplodnaviria;Heunggongvirae;Uroviricota;Caudoviricetes;Caudovirales	unclassified Caudovirales family	Pseudomonas phage PMBT14	507.075
PRJNA494633	SRR7963131	superkingdom	Viruses	Viruses	unclassified Viruses family	Pseudomonas phage Noxifer	2569.86
PRJNA494633	SRR7963137	family	Pneumoviridae	Viruses;Riboviria;Orthornavirae;Negarnaviricota;Haploviricotina;Monjiviricetes;Mononegavirales;Pneumoviridae	Pneumoviridae	unclassified	74682.6
PRJNA494633	SRR7963140	order	Caudovirales	Viruses;Duplodnaviria;Heunggongvirae;Uroviricota;Caudoviricetes;Caudovirales	unclassified Caudovirales family	Staphylococcus phage Andhra	60361
PRJNA494633	SRR7963110	order	Caudovirales	Viruses;Duplodnaviria;Heunggongvirae;Uroviricota;Caudoviricetes;Caudovirales	unclassified Caudovirales family	Temperate phage phiNIH1,1	608.128
PRJNA494633	SRR7963138	family	Coronaviridae	Viruses;Riboviria;Orthornavirae;Pisuviricota;Pisoniviricetes;Nidovirales;Cornidovirineae;Coronaviridae	Coronaviridae	Human coronavirus NL63	43715.1
PRJNA494633	SRR7963120	family	Siphoviridae	Viruses;Duplodnaviria;Heunggongvirae;Uroviricota;Caudoviricetes;Caudovirales;Siphoviridae	Siphoviridae	Staphylococcus phage StB12	5552.23
PRJNA494633	SRR7963139	superkingdom	Viruses	Viruses	unclassified Viruses family	Haemophilus virus HP1	1164.26
PRJNA494633	SRR7963145	family	Coronaviridae	Viruses;Riboviria;Orthornavirae;Pisuviricota;Pisoniviricetes;Nidovirales;Cornidovirineae;Coronaviridae	Coronaviridae	Human coronavirus 229E	32667.3
PRJNA494633	SRR7963146	order	Caudovirales	Viruses;Duplodnaviria;Heunggongvirae;Uroviricota;Caudoviricetes;Caudovirales	unclassified Caudovirales family	Faecalibacterium phage FP_Epona	609.348
PRJNA494633	SRR7963122	family	Siphoviridae	Viruses;Duplodnaviria;Heunggongvirae;Uroviricota;Caudoviricetes;Caudovirales;Siphoviridae	Siphoviridae	Rhodococcus phage REQ2	29556.1
PRJNA494633	SRR7963116	order	Caudovirales	Viruses;Duplodnaviria;Heunggongvirae;Uroviricota;Caudoviricetes;Caudovirales	unclassified Caudovirales family	Microbacterium phage Neferthena	1665.28
PRJNA494633	SRR7963128	order	Caudovirales	Viruses;Duplodnaviria;Heunggongvirae;Uroviricota;Caudoviricetes;Caudovirales	unclassified Caudovirales family	Arthrobacter phage Abidatro	12628.3
PRJNA494633	SRR7963123	family	Siphoviridae	Viruses;Duplodnaviria;Heunggongvirae;Uroviricota;Caudoviricetes;Caudovirales;Siphoviridae	Siphoviridae	Arthrobacter phage Eileen	3992.75
PRJNA494633	SRR7963142	order	Caudovirales	Viruses;Duplodnaviria;Heunggongvirae;Uroviricota;Caudoviricetes;Caudovirales	unclassified Caudovirales family	Vibrio phage N4	23634.2
PRJNA494633	SRR7963118	order	Caudovirales	Viruses;Duplodnaviria;Heunggongvirae;Uroviricota;Caudoviricetes;Caudovirales	unclassified Caudovirales family	Bacillus phage BCASJ1c	2535.82
PRJNA494633	SRR7963114	family	Siphoviridae	Viruses;Duplodnaviria;Heunggongvirae;Uroviricota;Caudoviricetes;Caudovirales;Siphoviridae	Siphoviridae	Arthrobacter phage Mudcat	7196.6
PRJNA494633	SRR7963125	order	Caudovirales	Viruses;Duplodnaviria;Heunggongvirae;Uroviricota;Caudoviricetes;Caudovirales	unclassified Caudovirales family	Staphylococcus phage tp310-1	23760.3
PRJNA494633	SRR7963119	order	Caudovirales	Viruses;Duplodnaviria;Heunggongvirae;Uroviricota;Caudoviricetes;Caudovirales	unclassified Caudovirales family	Psychrobacter phage Psymv2	228.341
PRJNA494633	SRR7963129	family	Siphoviridae	Viruses;Duplodnaviria;Heunggongvirae;Uroviricota;Caudoviricetes;Caudovirales;Siphoviridae	Siphoviridae	Arthrobacter phage Mudcat	3190.53
PRJNA494633	SRR7963117	order	Caudovirales	Viruses;Duplodnaviria;Heunggongvirae;Uroviricota;Caudoviricetes;Caudovirales	unclassified Caudovirales family	Staphylococcus phage SA780ruMSSAST101	19306.6
PRJNA494633	SRR7963111	order	Caudovirales	Viruses;Duplodnaviria;Heunggongvirae;Uroviricota;Caudoviricetes;Caudovirales	unclassified Caudovirales family	Vibrio phage pYD38-A	5180.92
PRJNA494633	SRR7963108	order	Caudovirales	Viruses;Duplodnaviria;Heunggongvirae;Uroviricota;Caudoviricetes;Caudovirales	unclassified Caudovirales family	Dinoroseobacter phage vB_DshS-R5C	11966.8
PRJNA494633	SRR7963115	order	Caudovirales	Viruses;Duplodnaviria;Heunggongvirae;Uroviricota;Caudoviricetes;Caudovirales	unclassified Caudovirales family	Lactococcus phage KSY1	11288
PRJNA494633	SRR7963112	species	Croceibacter phage P2559Y	Viruses;Duplodnaviria;Heunggongvirae;Uroviricota;Caudoviricetes;Caudovirales;Siphoviridae;unclassified Siphoviridae;Croceibacter phage P2559Y	Siphoviridae	Croceibacter phage P2559Y	42.8983
PRJNA494633	SRR7963143	family	Picornaviridae	Viruses;Riboviria;Orthornavirae;Pisuviricota;Pisoniviricetes;Picornavirales;Picornaviridae	Picornaviridae	rhinovirus A1	139295
PRJNA494633	SRR7963109	order	Caudovirales	Viruses;Duplodnaviria;Heunggongvirae;Uroviricota;Caudoviricetes;Caudovirales	unclassified Caudovirales family	Escherichia phage Pollock	12529.1
PRJNA494633	SRR7963114	species	crAssphage cr131_1	Viruses;Duplodnaviria;Heunggongvirae;Uroviricota;Caudoviricetes;Caudovirales;Podoviridae;unclassified Podoviridae;crAss-like viruses;UAG-readthrough crAss clade;crAssphage cr131_1	Podoviridae	crAssphage cr131_1	660.428
PRJNA494633	SRR7963129	order	Caudovirales	Viruses;Duplodnaviria;Heunggongvirae;Uroviricota;Caudoviricetes;Caudovirales	unclassified Caudovirales family	Staphylococcus phage P1105	1584.89
PRJNA494633	SRR7963116	order	Caudovirales	Viruses;Duplodnaviria;Heunggongvirae;Uroviricota;Caudoviricetes;Caudovirales	unclassified Caudovirales family	Stx2-converting phage Stx2a_WGPS2	16827.6
PRJNA494633	SRR7963118	family	Myoviridae	Viruses;Duplodnaviria;Heunggongvirae;Uroviricota;Caudoviricetes;Caudovirales;Myoviridae	Myoviridae	Yersinia phage phiR1-37	271.848
PRJNA494633	SRR7963111	genus	Betatorquevirus	Viruses;Anelloviridae;Betatorquevirus	Anelloviridae	Torque teno mini virus 4	117154
PRJNA494633	SRR7963128	no rank	unclassified Microviridae	Viruses;Monodnaviria;Sangervirae;Phixviricota;Malgrandaviricetes;Petitvirales;Microviridae;unclassified Microviridae	Microviridae	Microviridae Fen7895_21	45203.7
PRJNA494633	SRR7963146	order	Caudovirales	Viruses;Duplodnaviria;Heunggongvirae;Uroviricota;Caudoviricetes;Caudovirales	unclassified Caudovirales family	Streptococcus phage EJ-1	186.658
PRJNA494633	SRR7963116	order	Caudovirales	Viruses;Duplodnaviria;Heunggongvirae;Uroviricota;Caudoviricetes;Caudovirales	unclassified Caudovirales family	Psychrobacter phage Psymv2	11866.9
PRJNA494633	SRR7963116	family	Schitoviridae	Viruses;Duplodnaviria;Heunggongvirae;Uroviricota;Caudoviricetes;Caudovirales;Schitoviridae	Schitoviridae	Acinetobacter phage Presley	258.674
PRJNA494633	SRR7963114	genus	Roseolovirus	Viruses;Duplodnaviria;Heunggongvirae;Peploviricota;Herviviricetes;Herpesvirales;Herpesviridae;Betaherpesvirinae;Roseolovirus	Herpesviridae	Human betaherpesvirus 6B	388.11
PRJNA494633	SRR7963129	family	Siphoviridae	Viruses;Duplodnaviria;Heunggongvirae;Uroviricota;Caudoviricetes;Caudovirales;Siphoviridae	Siphoviridae	Streptomyces phage Endor1	1248.03
PRJNA494633	SRR7963118	order	Caudovirales	Viruses;Duplodnaviria;Heunggongvirae;Uroviricota;Caudoviricetes;Caudovirales	unclassified Caudovirales family	Lactococcus phage P1048	234.695
PRJNA494633	SRR7963123	order	Caudovirales	Viruses;Duplodnaviria;Heunggongvirae;Uroviricota;Caudoviricetes;Caudovirales	unclassified Caudovirales family	Salmonella phage FSL SP-058	2027.83
PRJNA494633	SRR7963116	genus	Teubervirus	Viruses;Duplodnaviria;Heunggongvirae;Uroviricota;Caudoviricetes;Caudovirales;Siphoviridae;Teubervirus	Siphoviridae	Lactococcus phage phiQ1	1008.47
PRJNA494633	SRR7963116	genus	Teubervirus	Viruses;Duplodnaviria;Heunggongvirae;Uroviricota;Caudoviricetes;Caudovirales;Siphoviridae;Teubervirus	Siphoviridae	Lactococcus phage phiQ1	1761.73
PRJNA494633	SRR7963116	genus	Cepunavirus	Viruses;Duplodnaviria;Heunggongvirae;Uroviricota;Caudoviricetes;Caudovirales;Salasmaviridae;Cepunavirus	Salasmaviridae	Streptococcus phage CP-7	958.994
PRJNA494633	SRR7963114	genus	Roseolovirus	Viruses;Duplodnaviria;Heunggongvirae;Peploviricota;Herviviricetes;Herpesvirales;Herpesviridae;Betaherpesvirinae;Roseolovirus	Herpesviridae	Human betaherpesvirus 6B	412.24
PRJNA494633	SRR7963129	order	Caudovirales	Viruses;Duplodnaviria;Heunggongvirae;Uroviricota;Caudoviricetes;Caudovirales	unclassified Caudovirales family	Vibrio phage SHOU24	892.478
PRJNA494633	SRR7963118	superkingdom	Viruses	Viruses	unclassified Viruses family	Salmonella phage epsilon15	235.853
PRJNA494633	SRR7963111	genus	Cytomegalovirus	Viruses;Duplodnaviria;Heunggongvirae;Peploviricota;Herviviricetes;Herpesvirales;Herpesviridae;Betaherpesvirinae;Cytomegalovirus	Herpesviridae	Human betaherpesvirus 5	292.728
PRJNA494633	SRR7963130	order	Caudovirales	Viruses;Duplodnaviria;Heunggongvirae;Uroviricota;Caudoviricetes;Caudovirales	unclassified Caudovirales family	Streptomyces phage Danzina	12108.7
PRJNA494633	SRR7963110	species	Microviridae IME-16	Viruses;Monodnaviria;Sangervirae;Phixviricota;Malgrandaviricetes;Petitvirales;Microviridae;unclassified Microviridae;Microviridae IME-16	Microviridae	Microviridae IME-16	1319.71
PRJNA494633	SRR7963123	order	Caudovirales	Viruses;Duplodnaviria;Heunggongvirae;Uroviricota;Caudoviricetes;Caudovirales	unclassified Caudovirales family	Paenibacillus phage Wanderer	11766.9
PRJNA494633	SRR7963116	family	Siphoviridae	Viruses;Duplodnaviria;Heunggongvirae;Uroviricota;Caudoviricetes;Caudovirales;Siphoviridae	Siphoviridae	Bacillus phage BCASJ1c	190.365
PRJNA494633	SRR7963116	genus	Cepunavirus	Viruses;Duplodnaviria;Heunggongvirae;Uroviricota;Caudoviricetes;Caudovirales;Salasmaviridae;Cepunavirus	Salasmaviridae	Streptococcus phage CP-7	2360.94
PRJNA494633	SRR7963129	family	Siphoviridae	Viruses;Duplodnaviria;Heunggongvirae;Uroviricota;Caudoviricetes;Caudovirales;Siphoviridae	Siphoviridae	Staphylococcus phage IME-SA4	1569.27
PRJNA494633	SRR7963118	family	Myoviridae	Viruses;Duplodnaviria;Heunggongvirae;Uroviricota;Caudoviricetes;Caudovirales;Myoviridae	Myoviridae	Bacillus phage AR9	247.199
PRJNA494633	SRR7963130	order	Caudovirales	Viruses;Duplodnaviria;Heunggongvirae;Uroviricota;Caudoviricetes;Caudovirales	unclassified Caudovirales family	Rhizobium phage RHEph04	17562.5
PRJNA494633	SRR7963146	order	Caudovirales	Viruses;Duplodnaviria;Heunggongvirae;Uroviricota;Caudoviricetes;Caudovirales	unclassified Caudovirales family	Lactobacillus phage phiLdb	151.649
PRJNA494633	SRR7963131	no rank	unclassified Siphoviridae	Viruses;Duplodnaviria;Heunggongvirae;Uroviricota;Caudoviricetes;Caudovirales;Siphoviridae;unclassified Siphoviridae	Siphoviridae	Streptococcus phage APCM01	1562.53
PRJNA494633	SRR7963114	genus	Roseolovirus	Viruses;Duplodnaviria;Heunggongvirae;Peploviricota;Herviviricetes;Herpesvirales;Herpesviridae;Betaherpesvirinae;Roseolovirus	Herpesviridae	Human betaherpesvirus 6B	289.258
PRJNA494633	SRR7963116	family	Siphoviridae	Viruses;Duplodnaviria;Heunggongvirae;Uroviricota;Caudoviricetes;Caudovirales;Siphoviridae	Siphoviridae	Arthrobacter phage Sonali	140.489
PRJNA494633	SRR7963129	genus	Moineauvirus	Viruses;Duplodnaviria;Heunggongvirae;Uroviricota;Caudoviricetes;Caudovirales;Siphoviridae;Moineauvirus	Siphoviridae	Streptococcus phage Sfi21	3936.2
PRJNA494633	SRR7963118	species	Bacillus virus PBS1	Viruses;Duplodnaviria;Heunggongvirae;Uroviricota;Caudoviricetes;Caudovirales;Myoviridae;Takahashivirus;Bacillus virus PBS1	Myoviridae	Bacillus phage AR9	263.887
PRJNA494633	SRR7963128	species	Staphylococcus phage StB27	Viruses;Duplodnaviria;Heunggongvirae;Uroviricota;Caudoviricetes;Caudovirales;Siphoviridae;Azeredovirinae;unclassified Azeredovirinae;Staphylococcus phage StB27	Siphoviridae	Staphylococcus phage StB27	3060.73
PRJNA494633	SRR7963110	order	Caudovirales	Viruses;Duplodnaviria;Heunggongvirae;Uroviricota;Caudoviricetes;Caudovirales	unclassified Caudovirales family	Faecalibacterium phage FP_Epona	152.292
PRJNA494633	SRR7963123	order	Caudovirales	Viruses;Duplodnaviria;Heunggongvirae;Uroviricota;Caudoviricetes;Caudovirales	unclassified Caudovirales family	Bacillus phage B4	1214.19
PRJNA494633	SRR7963114	clade	UAG-readthrough crAss clade	Viruses;Duplodnaviria;Heunggongvirae;Uroviricota;Caudoviricetes;Caudovirales;Podoviridae;unclassified Podoviridae;crAss-like viruses;UAG-readthrough crAss clade	Podoviridae	crAssphage cr131_1	459.041
PRJNA494633	SRR7963123	family	Autographiviridae	Viruses;Duplodnaviria;Heunggongvirae;Uroviricota;Caudoviricetes;Caudovirales;Autographiviridae	Autographiviridae	Ralstonia phage phiAp1	677.357
PRJNA494633	SRR7963114	genus	Roseolovirus	Viruses;Duplodnaviria;Heunggongvirae;Peploviricota;Herviviricetes;Herpesvirales;Herpesviridae;Betaherpesvirinae;Roseolovirus	Herpesviridae	Human betaherpesvirus 6B	449.794
PRJNA494633	SRR7963129	family	Siphoviridae	Viruses;Duplodnaviria;Heunggongvirae;Uroviricota;Caudoviricetes;Caudovirales;Siphoviridae	Siphoviridae	Mycobacterium phage Redno2	1682.65
PRJNA494633	SRR7963116	family	Siphoviridae	Viruses;Duplodnaviria;Heunggongvirae;Uroviricota;Caudoviricetes;Caudovirales;Siphoviridae	Siphoviridae	Staphylococcus phage SN8	177.572
PRJNA494633	SRR7963116	no rank	unclassified Microviridae	Viruses;Monodnaviria;Sangervirae;Phixviricota;Malgrandaviricetes;Petitvirales;Microviridae;unclassified Microviridae	Microviridae	Microviridae Bog9017_22	113.71
PRJNA494633	SRR7963118	species	Bacillus virus PBS1	Viruses;Duplodnaviria;Heunggongvirae;Uroviricota;Caudoviricetes;Caudovirales;Myoviridae;Takahashivirus;Bacillus virus PBS1	Myoviridae	Bacillus phage AR9	280.039
PRJNA494633	SRR7963116	species	Klebsiella phage vB_KpnP_P184	Viruses;Duplodnaviria;Heunggongvirae;Uroviricota;Caudoviricetes;Caudovirales;Schitoviridae;unclassified Schitoviridae;Klebsiella phage vB_KpnP_P184	Schitoviridae	Klebsiella phage vB_KpnP_P184	265.365
PRJNA494633	SRR7963110	genus	Omegavirus	Viruses;Duplodnaviria;Heunggongvirae;Uroviricota;Caudoviricetes;Caudovirales;Siphoviridae;Omegavirus	Siphoviridae	Mycobacterium phage Ariel	123.528
PRJNA494633	SRR7963146	order	Caudovirales	Viruses;Duplodnaviria;Heunggongvirae;Uroviricota;Caudoviricetes;Caudovirales	unclassified Caudovirales family	Faecalibacterium phage FP_Taranis	139.31
PRJNA494633	SRR7963123	family	Siphoviridae	Viruses;Duplodnaviria;Heunggongvirae;Uroviricota;Caudoviricetes;Caudovirales;Siphoviridae	Siphoviridae	Arthrobacter phage Amigo	658.591
PRJNA494633	SRR7963129	family	Siphoviridae	Viruses;Duplodnaviria;Heunggongvirae;Uroviricota;Caudoviricetes;Caudovirales;Siphoviridae	Siphoviridae	Mycobacterium phage Angel	548.611
PRJNA494633	SRR7963118	order	Caudovirales	Viruses;Duplodnaviria;Heunggongvirae;Uroviricota;Caudoviricetes;Caudovirales	unclassified Caudovirales family	Escherichia phage phiV10	161.227
PRJNA494633	SRR7963131	order	Caudovirales	Viruses;Duplodnaviria;Heunggongvirae;Uroviricota;Caudoviricetes;Caudovirales	unclassified Caudovirales family	Lactococcus phage KSY1	1092.38
PRJNA494633	SRR7963114	clade	UAG-readthrough crAss clade	Viruses;Duplodnaviria;Heunggongvirae;Uroviricota;Caudoviricetes;Caudovirales;Podoviridae;unclassified Podoviridae;crAss-like viruses;UAG-readthrough crAss clade	Podoviridae	crAssphage cr131_1	302.253
PRJNA494633	SRR7963123	order	Caudovirales	Viruses;Duplodnaviria;Heunggongvirae;Uroviricota;Caudoviricetes;Caudovirales	unclassified Caudovirales family	Pseudomonas phage LKA1	974.391
PRJNA494633	SRR7963129	no rank	Bacillus phage BCD7	Viruses;Duplodnaviria;Heunggongvirae;Uroviricota;Caudoviricetes;Caudovirales;Myoviridae;Becedseptimavirus;Bacillus virus BCD7;Bacillus phage BCD7	Myoviridae	Bacillus phage BCD7	644.118
PRJNA494633	SRR7963118	order	Caudovirales	Viruses;Duplodnaviria;Heunggongvirae;Uroviricota;Caudoviricetes;Caudovirales	unclassified Caudovirales family	Lactobacillus phage phiLdb	786.353
PRJNA494633	SRR7963116	superkingdom	Viruses	Viruses	unclassified Viruses family	Synechococcus phage S-CRM01	119.747
PRJNA494633	SRR7963114	order	Caudovirales	Viruses;Duplodnaviria;Heunggongvirae;Uroviricota;Caudoviricetes;Caudovirales	unclassified Caudovirales family	Streptococcus phage phiARI0004	5759.74
PRJNA494633	SRR7963131	family	Podoviridae	Viruses;Duplodnaviria;Heunggongvirae;Uroviricota;Caudoviricetes;Caudovirales;Podoviridae	Podoviridae	Vibrio phage douglas 12A4	1097.34
PRJNA494633	SRR7963123	family	Siphoviridae	Viruses;Duplodnaviria;Heunggongvirae;Uroviricota;Caudoviricetes;Caudovirales;Siphoviridae	Siphoviridae	Streptococcus phage phiARI0460-1	1220.44
PRJNA494633	SRR7963129	order	Caudovirales	Viruses;Duplodnaviria;Heunggongvirae;Uroviricota;Caudoviricetes;Caudovirales	unclassified Caudovirales family	Dinoroseobacter phage vB_DshS-R5C	938.753
PRJNA494633	SRR7963118	order	Caudovirales	Viruses;Duplodnaviria;Heunggongvirae;Uroviricota;Caudoviricetes;Caudovirales	unclassified Caudovirales family	Enterococcus phage phiFL4A	494.452
PRJNA494633	SRR7963116	order	Caudovirales	Viruses;Duplodnaviria;Heunggongvirae;Uroviricota;Caudoviricetes;Caudovirales	unclassified Caudovirales family	Haemophilus phage SuMu	261.43
PRJNA494633	SRR7963129	family	Siphoviridae	Viruses;Duplodnaviria;Heunggongvirae;Uroviricota;Caudoviricetes;Caudovirales;Siphoviridae	Siphoviridae	Streptococcus phage K13	3352.86
PRJNA494633	SRR7963108	order	Caudovirales	Viruses;Duplodnaviria;Heunggongvirae;Uroviricota;Caudoviricetes;Caudovirales	unclassified Caudovirales family	Pseudomonas phage KPP25	3708.96
PRJNA494633	SRR7963115	family	Siphoviridae	Viruses;Duplodnaviria;Heunggongvirae;Uroviricota;Caudoviricetes;Caudovirales;Siphoviridae	Siphoviridae	Streptococcus phage P9	10401.6
PRJNA494633	SRR7963145	family	Siphoviridae	Viruses;Duplodnaviria;Heunggongvirae;Uroviricota;Caudoviricetes;Caudovirales;Siphoviridae	Siphoviridae	Staphylococcus virus phiETA3	4525.98
PRJNA494633	SRR7963110	family	Siphoviridae	Viruses;Duplodnaviria;Heunggongvirae;Uroviricota;Caudoviricetes;Caudovirales;Siphoviridae	Siphoviridae	Streptococcus phage phi3396	383.059
PRJNA494633	SRR7963111	subfamily	Orthoparamyxovirinae	Viruses;Riboviria;Orthornavirae;Negarnaviricota;Haploviricotina;Monjiviricetes;Mononegavirales;Paramyxoviridae;Orthoparamyxovirinae	Paramyxoviridae	Simian Agent 10	2590.88
PRJNA494633	SRR7963139	order	Caudovirales	Viruses;Duplodnaviria;Heunggongvirae;Uroviricota;Caudoviricetes;Caudovirales	unclassified Caudovirales family	Stenotrophomonas phage S1	3619.92
PRJNA494633	SRR7963119	genus	Mastadenovirus	Viruses;Varidnaviria;Bamfordvirae;Preplasmiviricota;Tectiliviricetes;Rowavirales;Adenoviridae;Mastadenovirus	Adenoviridae	Human adenovirus 5	33717.8
PRJNA494633	SRR7963128	no rank	unclassified Siphoviridae	Viruses;Duplodnaviria;Heunggongvirae;Uroviricota;Caudoviricetes;Caudovirales;Siphoviridae;unclassified Siphoviridae	Siphoviridae	Streptococcus phage SMP	5107.1
PRJNA494633	SRR7963130	order	Caudovirales	Viruses;Duplodnaviria;Heunggongvirae;Uroviricota;Caudoviricetes;Caudovirales	unclassified Caudovirales family	Microcystis phage MaMV-DC	16875.2
PRJNA494633	SRR7963120	family	Siphoviridae	Viruses;Duplodnaviria;Heunggongvirae;Uroviricota;Caudoviricetes;Caudovirales;Siphoviridae	Siphoviridae	Staphylococcus phage Ipla7	9320.87
PRJNA494633	SRR7963146	order	Caudovirales	Viruses;Duplodnaviria;Heunggongvirae;Uroviricota;Caudoviricetes;Caudovirales	unclassified Caudovirales family	Clostridium phage phiCD146	229.596
PRJNA494633	SRR7963116	species	Bacillus phage 0305phi8-36	Viruses;Duplodnaviria;Heunggongvirae;Uroviricota;Caudoviricetes;Caudovirales;Myoviridae;unclassified Myoviridae;Bacillus phage 0305phi8-36	Myoviridae	Bacillus phage 0305phi8-36	181.068
PRJNA494633	SRR7963113	order	Caudovirales	Viruses;Duplodnaviria;Heunggongvirae;Uroviricota;Caudoviricetes;Caudovirales	unclassified Caudovirales family	Arthrobacter phage DrManhattan	73.2677
PRJNA494633	SRR7963142	order	Caudovirales	Viruses;Duplodnaviria;Heunggongvirae;Uroviricota;Caudoviricetes;Caudovirales	unclassified Caudovirales family	Streptococcus phage SMP	2787.02
PRJNA494633	SRR7963109	order	Caudovirales	Viruses;Duplodnaviria;Heunggongvirae;Uroviricota;Caudoviricetes;Caudovirales	unclassified Caudovirales family	Streptomyces phage Nanodon	120.415
PRJNA494633	SRR7963117	order	Caudovirales	Viruses;Duplodnaviria;Heunggongvirae;Uroviricota;Caudoviricetes;Caudovirales	unclassified Caudovirales family	Streptococcus phage phi3396	3851.62
PRJNA494633	SRR7963123	order	Caudovirales	Viruses;Duplodnaviria;Heunggongvirae;Uroviricota;Caudoviricetes;Caudovirales	unclassified Caudovirales family	Streptococcus phage phiARI0468-1	2294.69
PRJNA494633	SRR7963118	order	Caudovirales	Viruses;Duplodnaviria;Heunggongvirae;Uroviricota;Caudoviricetes;Caudovirales	unclassified Caudovirales family	Clostridium phage phiCT453A	18241.4
PRJNA494633	SRR7963114	family	Siphoviridae	Viruses;Duplodnaviria;Heunggongvirae;Uroviricota;Caudoviricetes;Caudovirales;Siphoviridae	Siphoviridae	Arthrobacter phage Circum	2255
PRJNA494633	SRR7963129	family	Siphoviridae	Viruses;Duplodnaviria;Heunggongvirae;Uroviricota;Caudoviricetes;Caudovirales;Siphoviridae	Siphoviridae	Arthrobacter phage Circum	3068.35
PRJNA494633	SRR7963134	no rank	Mycobacterium phage Tortellini	Viruses;Duplodnaviria;Heunggongvirae;Uroviricota;Caudoviricetes;Caudovirales;Siphoviridae;Tortellinivirus;Mycobacterium virus Tortellini;Mycobacterium phage Tortellini	Siphoviridae	Mycobacterium phage Tortellini	71459.2
PRJNA494633	SRR7963144	family	Picornaviridae	Viruses;Riboviria;Orthornavirae;Pisuviricota;Pisoniviricetes;Picornavirales;Picornaviridae	Picornaviridae	rhinovirus A1	138773
PRJNA494633	SRR7963131	order	Caudovirales	Viruses;Duplodnaviria;Heunggongvirae;Uroviricota;Caudoviricetes;Caudovirales	unclassified Caudovirales family	Ralstonia phage RSF1	2576.49
PRJNA494633	SRR7963118	order	Caudovirales	Viruses;Duplodnaviria;Heunggongvirae;Uroviricota;Caudoviricetes;Caudovirales	unclassified Caudovirales family	Paenibacillus phage Tadhana	384.17
PRJNA494633	SRR7963114	genus	Roseolovirus	Viruses;Duplodnaviria;Heunggongvirae;Peploviricota;Herviviricetes;Herpesvirales;Herpesviridae;Betaherpesvirinae;Roseolovirus	Herpesviridae	Human betaherpesvirus 6B	453.707
PRJNA494633	SRR7963146	family	Myoviridae	Viruses;Duplodnaviria;Heunggongvirae;Uroviricota;Caudoviricetes;Caudovirales;Myoviridae	Myoviridae	Bacillus phage AR9	30606.1
PRJNA494633	SRR7963123	no rank	unclassified Microviridae	Viruses;Monodnaviria;Sangervirae;Phixviricota;Malgrandaviricetes;Petitvirales;Microviridae;unclassified Microviridae	Microviridae	Parabacteroides phage YZ-2015a	4992.67
PRJNA494633	SRR7963129	family	Siphoviridae	Viruses;Duplodnaviria;Heunggongvirae;Uroviricota;Caudoviricetes;Caudovirales;Siphoviridae	Siphoviridae	Lactobacillus phage JCL1032	1204.62
PRJNA494633	SRR7963114	species	Human betaherpesvirus 6B	Viruses;Duplodnaviria;Heunggongvirae;Peploviricota;Herviviricetes;Herpesvirales;Herpesviridae;Betaherpesvirinae;Roseolovirus;Human betaherpesvirus 6B	Herpesviridae	Human betaherpesvirus 6B	228.441
PRJNA494633	SRR7963146	family	Siphoviridae	Viruses;Duplodnaviria;Heunggongvirae;Uroviricota;Caudoviricetes;Caudovirales;Siphoviridae	Siphoviridae	Bacillus phage BCASJ1c	7849.17
PRJNA494633	SRR7963123	family	Autographiviridae	Viruses;Duplodnaviria;Heunggongvirae;Uroviricota;Caudoviricetes;Caudovirales;Autographiviridae	Autographiviridae	Ralstonia phage RSB3	657.239
PRJNA494633	SRR7963129	no rank	unclassified Siphoviridae	Viruses;Duplodnaviria;Heunggongvirae;Uroviricota;Caudoviricetes;Caudovirales;Siphoviridae;unclassified Siphoviridae	Siphoviridae	Streptococcus phage 5093	679.144
PRJNA494633	SRR7963118	superkingdom	Viruses	Viruses	unclassified Viruses family	Flavobacterium phage Fpv5	203.475
PRJNA494633	SRR7963123	family	Siphoviridae	Viruses;Duplodnaviria;Heunggongvirae;Uroviricota;Caudoviricetes;Caudovirales;Siphoviridae	Siphoviridae	Arthrobacter phage Molivia	593.674
PRJNA494633	SRR7963129	superkingdom	Viruses	Viruses	unclassified Viruses family	Bacillus phage BCD7	335.176
PRJNA494633	SRR7963118	order	Caudovirales	Viruses;Duplodnaviria;Heunggongvirae;Uroviricota;Caudoviricetes;Caudovirales	unclassified Caudovirales family	crAssphage cr10_1	155.41
PRJNA494633	SRR7963116	order	Caudovirales	Viruses;Duplodnaviria;Heunggongvirae;Uroviricota;Caudoviricetes;Caudovirales	unclassified Caudovirales family	Lactococcus phage KSY1	3367.9
PRJNA494633	SRR7963131	order	Caudovirales	Viruses;Duplodnaviria;Heunggongvirae;Uroviricota;Caudoviricetes;Caudovirales	unclassified Caudovirales family	Nodularia phage vB_NspS-kac68v161	978.68
PRJNA494633	SRR7963123	no rank	unclassified Siphoviridae	Viruses;Duplodnaviria;Heunggongvirae;Uroviricota;Caudoviricetes;Caudovirales;Siphoviridae;unclassified Siphoviridae	Siphoviridae	Streptococcus phage SM1	695.651
PRJNA494633	SRR7963129	genus	Moineauvirus	Viruses;Duplodnaviria;Heunggongvirae;Uroviricota;Caudoviricetes;Caudovirales;Siphoviridae;Moineauvirus	Siphoviridae	Streptococcus phage 7201	9636.55
PRJNA494633	SRR7963123	family	Siphoviridae	Viruses;Duplodnaviria;Heunggongvirae;Uroviricota;Caudoviricetes;Caudovirales;Siphoviridae	Siphoviridae	Streptomyces phage DrGrey	1349.05
PRJNA494633	SRR7963129	genus	Skunavirus	Viruses;Duplodnaviria;Heunggongvirae;Uroviricota;Caudoviricetes;Caudovirales;Siphoviridae;Skunavirus	Siphoviridae	Lactococcus phage LP0209	6378.92
PRJNA494633	SRR7963118	family	Siphoviridae	Viruses;Duplodnaviria;Heunggongvirae;Uroviricota;Caudoviricetes;Caudovirales;Siphoviridae	Siphoviridae	Streptococcus phage 5093	105.289
PRJNA494633	SRR7963123	order	Caudovirales	Viruses;Duplodnaviria;Heunggongvirae;Uroviricota;Caudoviricetes;Caudovirales	unclassified Caudovirales family	Butyrivibrio virus Arawn	499.747
PRJNA494633	SRR7963129	family	Siphoviridae	Viruses;Duplodnaviria;Heunggongvirae;Uroviricota;Caudoviricetes;Caudovirales;Siphoviridae	Siphoviridae	Arthrobacter phage Mudcat	851.234
PRJNA494633	SRR7963118	family	Myoviridae	Viruses;Duplodnaviria;Heunggongvirae;Uroviricota;Caudoviricetes;Caudovirales;Myoviridae	Myoviridae	Escherichia phage EcNP1	155.954
PRJNA494633	SRR7963123	family	Siphoviridae	Viruses;Duplodnaviria;Heunggongvirae;Uroviricota;Caudoviricetes;Caudovirales;Siphoviridae	Siphoviridae	Streptomyces phage Raleigh	1388.93
PRJNA494633	SRR7963131	family	Siphoviridae	Viruses;Duplodnaviria;Heunggongvirae;Uroviricota;Caudoviricetes;Caudovirales;Siphoviridae	Siphoviridae	Temperate phage phiNIH1,1	881.157
PRJNA494633	SRR7963146	no rank	Pseudomonas phage nickie	Viruses;Duplodnaviria;Heunggongvirae;Uroviricota;Caudoviricetes;Caudovirales;Siphoviridae;Nickievirus;Pseudomonas virus nickie;Pseudomonas phage nickie	Siphoviridae	Pseudomonas phage nickie	111.059
PRJNA494633	SRR7963129	family	Siphoviridae	Viruses;Duplodnaviria;Heunggongvirae;Uroviricota;Caudoviricetes;Caudovirales;Siphoviridae	Siphoviridae	Eggerthella phage PMBT5	555.269
PRJNA494633	SRR7963118	species	crAssphage cr56_1	Viruses;Duplodnaviria;Heunggongvirae;Uroviricota;Caudoviricetes;Caudovirales;Podoviridae;unclassified Podoviridae;crAss-like viruses;UAG-readthrough crAss clade;crAssphage cr56_1	Podoviridae	crAssphage cr56_1	166.388
PRJNA494633	SRR7963123	family	Siphoviridae	Viruses;Duplodnaviria;Heunggongvirae;Uroviricota;Caudoviricetes;Caudovirales;Siphoviridae	Siphoviridae	Arthrobacter phage Coral	968.471
PRJNA494633	SRR7963131	genus	Teubervirus	Viruses;Duplodnaviria;Heunggongvirae;Uroviricota;Caudoviricetes;Caudovirales;Siphoviridae;Teubervirus	Siphoviridae	Lactococcus phage P087	1231.11
PRJNA494633	SRR7963129	family	Siphoviridae	Viruses;Duplodnaviria;Heunggongvirae;Uroviricota;Caudoviricetes;Caudovirales;Siphoviridae	Siphoviridae	Corynebacterium phage Poushou	2567.97
PRJNA494633	SRR7963118	family	Siphoviridae	Viruses;Duplodnaviria;Heunggongvirae;Uroviricota;Caudoviricetes;Caudovirales;Siphoviridae	Siphoviridae	Arthrobacter phage Wheelbite	237.094
PRJNA494633	SRR7963123	family	Siphoviridae	Viruses;Duplodnaviria;Heunggongvirae;Uroviricota;Caudoviricetes;Caudovirales;Siphoviridae	Siphoviridae	Streptomyces phage Diane	780.516
PRJNA494633	SRR7963138	family	Siphoviridae	Viruses;Duplodnaviria;Heunggongvirae;Uroviricota;Caudoviricetes;Caudovirales;Siphoviridae	Siphoviridae	Mycobacterium phage Dori	1439.01
PRJNA494633	SRR7963129	order	Caudovirales	Viruses;Duplodnaviria;Heunggongvirae;Uroviricota;Caudoviricetes;Caudovirales	unclassified Caudovirales family	Lactobacillus phage c5	2214.83
PRJNA494633	SRR7963118	order	Caudovirales	Viruses;Duplodnaviria;Heunggongvirae;Uroviricota;Caudoviricetes;Caudovirales	unclassified Caudovirales family	Campylobacter phage CP81	242.435
PRJNA494633	SRR7963131	species	Bacillus phage 0305phi8-36	Viruses;Duplodnaviria;Heunggongvirae;Uroviricota;Caudoviricetes;Caudovirales;Myoviridae;unclassified Myoviridae;Bacillus phage 0305phi8-36	Myoviridae	Bacillus phage 0305phi8-36	1214.33
PRJNA494633	SRR7963146	no rank	Listeria phage LP-HM00113468	Viruses;Duplodnaviria;Heunggongvirae;Uroviricota;Caudoviricetes;Caudovirales;Siphoviridae;Trabyvirinae;Slepowronvirus;Listeria virus LPHM00113468;Listeria phage LP-HM00113468	Siphoviridae	Listeria phage LP-HM00113468	133.061
PRJNA494633	SRR7963124	serotype	Human adenovirus 1	Viruses;Varidnaviria;Bamfordvirae;Preplasmiviricota;Tectiliviricetes;Rowavirales;Adenoviridae;Mastadenovirus;Human mastadenovirus C;Human adenovirus 1	Adenoviridae	Human adenovirus 1	949.179
PRJNA494633	SRR7963129	species	Staphylococcus phage IME-SA4	Viruses;Duplodnaviria;Heunggongvirae;Uroviricota;Caudoviricetes;Caudovirales;Siphoviridae;unclassified Siphoviridae;Staphylococcus phage IME-SA4	Siphoviridae	Staphylococcus phage IME-SA4	624.092
PRJNA494633	SRR7963118	order	Caudovirales	Viruses;Duplodnaviria;Heunggongvirae;Uroviricota;Caudoviricetes;Caudovirales	unclassified Caudovirales family	Vibrio phage Thalassa	139.517
PRJNA494633	SRR7963145	family	Siphoviridae	Viruses;Duplodnaviria;Heunggongvirae;Uroviricota;Caudoviricetes;Caudovirales;Siphoviridae	Siphoviridae	Staphylococcus virus phiETA3	4350.23
PRJNA494633	SRR7963110	family	Siphoviridae	Viruses;Duplodnaviria;Heunggongvirae;Uroviricota;Caudoviricetes;Caudovirales;Siphoviridae	Siphoviridae	Streptococcus phage P9	157.525
PRJNA494633	SRR7963128	family	Siphoviridae	Viruses;Duplodnaviria;Heunggongvirae;Uroviricota;Caudoviricetes;Caudovirales;Siphoviridae	Siphoviridae	Lactococcus phage P092	4508.58
PRJNA494633	SRR7963111	species	Human betaherpesvirus 5	Viruses;Duplodnaviria;Heunggongvirae;Peploviricota;Herviviricetes;Herpesvirales;Herpesviridae;Betaherpesvirinae;Cytomegalovirus;Human betaherpesvirus 5	Herpesviridae	Human betaherpesvirus 5	632.773
PRJNA494633	SRR7963113	order	Caudovirales	Viruses;Duplodnaviria;Heunggongvirae;Uroviricota;Caudoviricetes;Caudovirales	unclassified Caudovirales family	Salmonella phage SE4	14.2589
PRJNA494633	SRR7963139	family	Pneumoviridae	Viruses;Riboviria;Orthornavirae;Negarnaviricota;Haploviricotina;Monjiviricetes;Mononegavirales;Pneumoviridae	Pneumoviridae	Human orthopneumovirus	59025.3
PRJNA494633	SRR7963119	genus	Mastadenovirus	Viruses;Varidnaviria;Bamfordvirae;Preplasmiviricota;Tectiliviricetes;Rowavirales;Adenoviridae;Mastadenovirus	Adenoviridae	Human adenovirus 1	21415.2
PRJNA494633	SRR7963120	genus	Pahexavirus	Viruses;Duplodnaviria;Heunggongvirae;Uroviricota;Caudoviricetes;Caudovirales;Siphoviridae;Pahexavirus	Siphoviridae	Propionibacterium phage Enoki	6931.27
PRJNA494633	SRR7963146	family	Coronaviridae	Viruses;Riboviria;Orthornavirae;Pisuviricota;Pisoniviricetes;Nidovirales;Cornidovirineae;Coronaviridae	Coronaviridae	Human coronavirus 229E	778.817
PRJNA494633	SRR7963118	order	Caudovirales	Viruses;Duplodnaviria;Heunggongvirae;Uroviricota;Caudoviricetes;Caudovirales	unclassified Caudovirales family	Gordonia phage Neville	1659.65
PRJNA494633	SRR7963109	order	Caudovirales	Viruses;Duplodnaviria;Heunggongvirae;Uroviricota;Caudoviricetes;Caudovirales	unclassified Caudovirales family	Streptococcus phage 5093	92.1803
PRJNA494633	SRR7963123	family	Siphoviridae	Viruses;Duplodnaviria;Heunggongvirae;Uroviricota;Caudoviricetes;Caudovirales;Siphoviridae	Siphoviridae	Microbacterium phage Pikmin	8339.7
PRJNA494633	SRR7963131	order	Caudovirales	Viruses;Duplodnaviria;Heunggongvirae;Uroviricota;Caudoviricetes;Caudovirales	unclassified Caudovirales family	Bacillus phage Palmer	6551.26
PRJNA494633	SRR7963129	order	Caudovirales	Viruses;Duplodnaviria;Heunggongvirae;Uroviricota;Caudoviricetes;Caudovirales	unclassified Caudovirales family	Enterococcus phage phiEf11	3451.09
PRJNA494633	SRR7963114	order	Caudovirales	Viruses;Duplodnaviria;Heunggongvirae;Uroviricota;Caudoviricetes;Caudovirales	unclassified Caudovirales family	Streptococcus phage phi3396	9356.6
PRJNA494633	SRR7963108	order	Caudovirales	Viruses;Duplodnaviria;Heunggongvirae;Uroviricota;Caudoviricetes;Caudovirales	unclassified Caudovirales family	Pseudomonas phage NP1	5838.14
PRJNA494633	SRR7963117	genus	Pahexavirus	Viruses;Duplodnaviria;Heunggongvirae;Uroviricota;Caudoviricetes;Caudovirales;Siphoviridae;Pahexavirus	Siphoviridae	Propionibacterium phage PHL041M10	1112.87
PRJNA494633	SRR7963129	order	Caudovirales	Viruses;Duplodnaviria;Heunggongvirae;Uroviricota;Caudoviricetes;Caudovirales	unclassified Caudovirales family	Clostridium phage phiCP26F	503.255
PRJNA494633	SRR7963118	genus	Fletchervirus	Viruses;Duplodnaviria;Heunggongvirae;Uroviricota;Caudoviricetes;Caudovirales;Myoviridae;Eucampyvirinae;Fletchervirus	Myoviridae	Campylobacter phage PC14	97.3428
PRJNA494633	SRR7963116	order	Caudovirales	Viruses;Duplodnaviria;Heunggongvirae;Uroviricota;Caudoviricetes;Caudovirales	unclassified Caudovirales family	Rhodococcus phage E3	118.15
PRJNA494633	SRR7963129	no rank	Streptomyces phage BRock	Viruses;Duplodnaviria;Heunggongvirae;Uroviricota;Caudoviricetes;Caudovirales;Myoviridae;Borockvirus;Streptomyces virus BRock;Streptomyces phage BRock	Myoviridae	Streptomyces phage BRock	431.654
PRJNA494633	SRR7963118	species	Xanthomonas citri phage CP2	Viruses;Duplodnaviria;Heunggongvirae;Uroviricota;Caudoviricetes;Caudovirales;Podoviridae;unclassified Podoviridae;Xanthomonas citri phage CP2	Podoviridae	Xanthomonas citri phage CP2	177.332
PRJNA494633	SRR7963146	family	Siphoviridae	Viruses;Duplodnaviria;Heunggongvirae;Uroviricota;Caudoviricetes;Caudovirales;Siphoviridae	Siphoviridae	Bacillus phage BCASJ1c	15136.3
PRJNA494633	SRR7963129	family	Siphoviridae	Viruses;Duplodnaviria;Heunggongvirae;Uroviricota;Caudoviricetes;Caudovirales;Siphoviridae	Siphoviridae	Staphylococcus phage StB12	448.202
PRJNA494633	SRR7963118	family	Myoviridae	Viruses;Duplodnaviria;Heunggongvirae;Uroviricota;Caudoviricetes;Caudovirales;Myoviridae	Myoviridae	Bacillus phage PBS1	210.65
PRJNA494633	SRR7963129	family	Siphoviridae	Viruses;Duplodnaviria;Heunggongvirae;Uroviricota;Caudoviricetes;Caudovirales;Siphoviridae	Siphoviridae	Stx2-converting phage Stx2a_WGPS2	1155.53
PRJNA494633	SRR7963118	species	Clostridium phage phiCD211	Viruses;Duplodnaviria;Heunggongvirae;Uroviricota;Caudoviricetes;Caudovirales;Siphoviridae;unclassified Siphoviridae;Clostridium phage phiCD211	Siphoviridae	Clostridium phage phiCD211	151.626
PRJNA494633	SRR7963116	order	Caudovirales	Viruses;Duplodnaviria;Heunggongvirae;Uroviricota;Caudoviricetes;Caudovirales	unclassified Caudovirales family	Streptococcus phage phiARI0746	234.794
PRJNA494633	SRR7963129	order	Caudovirales	Viruses;Duplodnaviria;Heunggongvirae;Uroviricota;Caudoviricetes;Caudovirales	unclassified Caudovirales family	Streptococcus phage SM1	535.958
PRJNA494633	SRR7963118	family	Podoviridae	Viruses;Duplodnaviria;Heunggongvirae;Uroviricota;Caudoviricetes;Caudovirales;Podoviridae	Podoviridae	Xanthomonas citri phage CP2	120.749
PRJNA494633	SRR7963129	species	Staphylococcus phage IME-SA4	Viruses;Duplodnaviria;Heunggongvirae;Uroviricota;Caudoviricetes;Caudovirales;Siphoviridae;unclassified Siphoviridae;Staphylococcus phage IME-SA4	Siphoviridae	Staphylococcus phage IME-SA4	394.901
PRJNA494633	SRR7963129	order	Caudovirales	Viruses;Duplodnaviria;Heunggongvirae;Uroviricota;Caudoviricetes;Caudovirales	unclassified Caudovirales family	Lactococcus phage bIL312	1050.5
PRJNA494633	SRR7963129	no rank	Eggerthella phage PMBT5	Viruses;Duplodnaviria;Heunggongvirae;Uroviricota;Caudoviricetes;Caudovirales;Siphoviridae;Lentavirus;Eggerthella virus PMBT5;Eggerthella phage PMBT5	Siphoviridae	Eggerthella phage PMBT5	519.633
PRJNA494633	SRR7963118	family	Siphoviridae	Viruses;Duplodnaviria;Heunggongvirae;Uroviricota;Caudoviricetes;Caudovirales;Siphoviridae	Siphoviridae	Staphylococcus phage SAP33	360.701
PRJNA494633	SRR7963118	order	Caudovirales	Viruses;Duplodnaviria;Heunggongvirae;Uroviricota;Caudoviricetes;Caudovirales	unclassified Caudovirales family	Campylobacter phage CP30A	91.7726
PRJNA494633	SRR7963113	family	Siphoviridae	Viruses;Duplodnaviria;Heunggongvirae;Uroviricota;Caudoviricetes;Caudovirales;Siphoviridae	Siphoviridae	Propionibacterium phage G4	25.5739
PRJNA494633	SRR7963111	species	Human betaherpesvirus 5	Viruses;Duplodnaviria;Heunggongvirae;Peploviricota;Herviviricetes;Herpesvirales;Herpesviridae;Betaherpesvirinae;Cytomegalovirus;Human betaherpesvirus 5	Herpesviridae	Human betaherpesvirus 5	343.284
PRJNA494633	SRR7963130	family	Siphoviridae	Viruses;Duplodnaviria;Heunggongvirae;Uroviricota;Caudoviricetes;Caudovirales;Siphoviridae	Siphoviridae	Mycobacterium phage Gaia	15338.4
PRJNA494633	SRR7963139	order	Caudovirales	Viruses;Duplodnaviria;Heunggongvirae;Uroviricota;Caudoviricetes;Caudovirales	unclassified Caudovirales family	Corynebacterium phage Juicebox	671.26
PRJNA494633	SRR7963120	order	Caudovirales	Viruses;Duplodnaviria;Heunggongvirae;Uroviricota;Caudoviricetes;Caudovirales	unclassified Caudovirales family	Staphylococcus phage Andhra	10456.2
PRJNA494633	SRR7963146	family	Siphoviridae	Viruses;Duplodnaviria;Heunggongvirae;Uroviricota;Caudoviricetes;Caudovirales;Siphoviridae	Siphoviridae	Streptomyces phage Celia	924.688
PRJNA494633	SRR7963131	family	Myoviridae	Viruses;Duplodnaviria;Heunggongvirae;Uroviricota;Caudoviricetes;Caudovirales;Myoviridae	Myoviridae	Ralstonia phage RSF1	2285.64
PRJNA494633	SRR7963114	order	Caudovirales	Viruses;Duplodnaviria;Heunggongvirae;Uroviricota;Caudoviricetes;Caudovirales	unclassified Caudovirales family	Streptococcus phage phiARI0462	5274.57
PRJNA494633	SRR7963123	order	Caudovirales	Viruses;Duplodnaviria;Heunggongvirae;Uroviricota;Caudoviricetes;Caudovirales	unclassified Caudovirales family	Flavobacterium phage Fpv5	2656.75
PRJNA494633	SRR7963118	order	Caudovirales	Viruses;Duplodnaviria;Heunggongvirae;Uroviricota;Caudoviricetes;Caudovirales	unclassified Caudovirales family	Faecalibacterium phage FP_Toutatis	440.359
PRJNA494633	SRR7963129	order	Caudovirales	Viruses;Duplodnaviria;Heunggongvirae;Uroviricota;Caudoviricetes;Caudovirales	unclassified Caudovirales family	Staphylococcus phage phiSa119	1678.82
PRJNA494633	SRR7963115	order	Caudovirales	Viruses;Duplodnaviria;Heunggongvirae;Uroviricota;Caudoviricetes;Caudovirales	unclassified Caudovirales family	Lactococcus phage PLgT-1	8793.43
PRJNA494633	SRR7963117	no rank	unclassified Siphoviridae	Viruses;Duplodnaviria;Heunggongvirae;Uroviricota;Caudoviricetes;Caudovirales;Siphoviridae;unclassified Siphoviridae	Siphoviridae	Temperate phage phiNIH1,1	1891.38
PRJNA494633	SRR7963108	family	Picornaviridae	Viruses;Riboviria;Orthornavirae;Pisuviricota;Pisoniviricetes;Picornavirales;Picornaviridae	Picornaviridae	Rhinovirus A	37239
PRJNA494633	SRR7963146	family	Siphoviridae	Viruses;Duplodnaviria;Heunggongvirae;Uroviricota;Caudoviricetes;Caudovirales;Siphoviridae	Siphoviridae	Paenibacillus phage Vegas	23700.1
PRJNA494633	SRR7963118	order	Caudovirales	Viruses;Duplodnaviria;Heunggongvirae;Uroviricota;Caudoviricetes;Caudovirales	unclassified Caudovirales family	Salmonella phage ZCSE2	89.864
PRJNA494633	SRR7963118	genus	Fletchervirus	Viruses;Duplodnaviria;Heunggongvirae;Uroviricota;Caudoviricetes;Caudovirales;Myoviridae;Eucampyvirinae;Fletchervirus	Myoviridae	Campylobacter phage PC14	126.178
PRJNA494633	SRR7963116	species	Bacillus phage 0305phi8-36	Viruses;Duplodnaviria;Heunggongvirae;Uroviricota;Caudoviricetes;Caudovirales;Myoviridae;unclassified Myoviridae;Bacillus phage 0305phi8-36	Myoviridae	Bacillus phage 0305phi8-36	155.392
PRJNA494633	SRR7963118	family	Podoviridae	Viruses;Duplodnaviria;Heunggongvirae;Uroviricota;Caudoviricetes;Caudovirales;Podoviridae	Podoviridae	Burkholderia phage BcepIL02	142.825
PRJNA494633	SRR7963116	family	Siphoviridae	Viruses;Duplodnaviria;Heunggongvirae;Uroviricota;Caudoviricetes;Caudovirales;Siphoviridae	Siphoviridae	Lactococcus phage P087	2062.33
PRJNA494633	SRR7963118	family	Siphoviridae	Viruses;Duplodnaviria;Heunggongvirae;Uroviricota;Caudoviricetes;Caudovirales;Siphoviridae	Siphoviridae	Flavobacterium phage Fpv11	173.846
PRJNA494633	SRR7963118	genus	Fletchervirus	Viruses;Duplodnaviria;Heunggongvirae;Uroviricota;Caudoviricetes;Caudovirales;Myoviridae;Eucampyvirinae;Fletchervirus	Myoviridae	Campylobacter phage CP30A	124.831
PRJNA494633	SRR7963118	family	Siphoviridae	Viruses;Duplodnaviria;Heunggongvirae;Uroviricota;Caudoviricetes;Caudovirales;Siphoviridae	Siphoviridae	Streptococcus phage phiBHN167	98.7272
PRJNA494633	SRR7963116	order	Caudovirales	Viruses;Duplodnaviria;Heunggongvirae;Uroviricota;Caudoviricetes;Caudovirales	unclassified Caudovirales family	Streptococcus phage Str-PAP-1	1019.58
PRJNA494633	SRR7963116	order	Caudovirales	Viruses;Duplodnaviria;Heunggongvirae;Uroviricota;Caudoviricetes;Caudovirales	unclassified Caudovirales family	Lactococcus phage bIL310	440.379
PRJNA494633	SRR7963111	species	Human betaherpesvirus 5	Viruses;Duplodnaviria;Heunggongvirae;Peploviricota;Herviviricetes;Herpesvirales;Herpesviridae;Betaherpesvirinae;Cytomegalovirus;Human betaherpesvirus 5	Herpesviridae	Human betaherpesvirus 5	1048.39
PRJNA494633	SRR7963124	subfamily	Orthoparamyxovirinae	Viruses;Riboviria;Orthornavirae;Negarnaviricota;Haploviricotina;Monjiviricetes;Mononegavirales;Paramyxoviridae;Orthoparamyxovirinae	Paramyxoviridae	Measles morbillivirus	90838
PRJNA494633	SRR7963120	family	Siphoviridae	Viruses;Duplodnaviria;Heunggongvirae;Uroviricota;Caudoviricetes;Caudovirales;Siphoviridae	Siphoviridae	Staphylococcus phage StB20-like	7005.67
PRJNA494633	SRR7963131	order	Caudovirales	Viruses;Duplodnaviria;Heunggongvirae;Uroviricota;Caudoviricetes;Caudovirales	unclassified Caudovirales family	Lactobacillus phage iA2	1521.27
PRJNA494633	SRR7963114	order	Caudovirales	Viruses;Duplodnaviria;Heunggongvirae;Uroviricota;Caudoviricetes;Caudovirales	unclassified Caudovirales family	crAssphage cr131_1	494.086
PRJNA494633	SRR7963123	order	Caudovirales	Viruses;Duplodnaviria;Heunggongvirae;Uroviricota;Caudoviricetes;Caudovirales	unclassified Caudovirales family	Salmonella phage FSL SP-058	2195.42
PRJNA494633	SRR7963118	family	Myoviridae	Viruses;Duplodnaviria;Heunggongvirae;Uroviricota;Caudoviricetes;Caudovirales;Myoviridae	Myoviridae	Bacillus phage AR9	305.528
PRJNA494633	SRR7963129	order	Caudovirales	Viruses;Duplodnaviria;Heunggongvirae;Uroviricota;Caudoviricetes;Caudovirales	unclassified Caudovirales family	Pseudomonas phage Lana	1235.33
PRJNA494633	SRR7963133	genus	Bocaparvovirus	Viruses;Monodnaviria;Shotokuvirae;Cossaviricota;Quintoviricetes;Piccovirales;Parvoviridae;Parvovirinae;Bocaparvovirus	Parvoviridae	Primate bocaparvovirus 1	199481
PRJNA494633	SRR7963119	order	Caudovirales	Viruses;Duplodnaviria;Heunggongvirae;Uroviricota;Caudoviricetes;Caudovirales	unclassified Caudovirales family	Vibrio phage VBP47	70.045
PRJNA494633	SRR7963112	family	Pneumoviridae	Viruses;Riboviria;Orthornavirae;Negarnaviricota;Haploviricotina;Monjiviricetes;Mononegavirales;Pneumoviridae	Pneumoviridae	unclassified	107.465
PRJNA494633	SRR7963139	order	Caudovirales	Viruses;Duplodnaviria;Heunggongvirae;Uroviricota;Caudoviricetes;Caudovirales	unclassified Caudovirales family	Sinorhizobium phage PBC5	937.17
PRJNA494633	SRR7963110	family	Picornaviridae	Viruses;Riboviria;Orthornavirae;Pisuviricota;Pisoniviricetes;Picornavirales;Picornaviridae	Picornaviridae	rhinovirus A1	135232
PRJNA494633	SRR7963113	order	Caudovirales	Viruses;Duplodnaviria;Heunggongvirae;Uroviricota;Caudoviricetes;Caudovirales	unclassified Caudovirales family	Streptococcus phage T12	16.2039
PRJNA494633	SRR7963128	order	Caudovirales	Viruses;Duplodnaviria;Heunggongvirae;Uroviricota;Caudoviricetes;Caudovirales	unclassified Caudovirales family	Ralstonia phage RPSC1	3420.89
PRJNA494633	SRR7963116	order	Caudovirales	Viruses;Duplodnaviria;Heunggongvirae;Uroviricota;Caudoviricetes;Caudovirales	unclassified Caudovirales family	Cronobacter phage phiES15	3335.53
PRJNA494633	SRR7963116	order	Caudovirales	Viruses;Duplodnaviria;Heunggongvirae;Uroviricota;Caudoviricetes;Caudovirales	unclassified Caudovirales family	Streptococcus phage phiARI0460-1	246.265
PRJNA494633	SRR7963116	order	Caudovirales	Viruses;Duplodnaviria;Heunggongvirae;Uroviricota;Caudoviricetes;Caudovirales	unclassified Caudovirales family	Salmonella phage UPF_BP1	4315.85
PRJNA494633	SRR7963131	superkingdom	Viruses	Viruses	unclassified Viruses family	Synechococcus phage S-CRM01	691.211
PRJNA494633	SRR7963146	order	Caudovirales	Viruses;Duplodnaviria;Heunggongvirae;Uroviricota;Caudoviricetes;Caudovirales	unclassified Caudovirales family	Listeria phage B054	264.316
PRJNA494633	SRR7963129	family	Siphoviridae	Viruses;Duplodnaviria;Heunggongvirae;Uroviricota;Caudoviricetes;Caudovirales;Siphoviridae	Siphoviridae	Paenibacillus phage Wanderer	646.012
PRJNA494633	SRR7963114	subfamily	Betaherpesvirinae	Viruses;Duplodnaviria;Heunggongvirae;Peploviricota;Herviviricetes;Herpesvirales;Herpesviridae;Betaherpesvirinae	Herpesviridae	Human betaherpesvirus 6B	458.788
PRJNA494633	SRR7963123	family	Siphoviridae	Viruses;Duplodnaviria;Heunggongvirae;Uroviricota;Caudoviricetes;Caudovirales;Siphoviridae	Siphoviridae	Microbacterium phage Min1	1954.9
PRJNA494633	SRR7963118	species	Yersinia phage phiR1-37	Viruses;Duplodnaviria;Heunggongvirae;Uroviricota;Caudoviricetes;Caudovirales;Myoviridae;unclassified Myoviridae;Yersinia phage phiR1-37	Myoviridae	Yersinia phage phiR1-37	256.985
PRJNA494633	SRR7963112	genus	Bocaparvovirus	Viruses;Monodnaviria;Shotokuvirae;Cossaviricota;Quintoviricetes;Piccovirales;Parvoviridae;Parvovirinae;Bocaparvovirus	Parvoviridae	Primate bocaparvovirus 1	185846
PRJNA494633	SRR7963113	family	Siphoviridae	Viruses;Duplodnaviria;Heunggongvirae;Uroviricota;Caudoviricetes;Caudovirales;Siphoviridae	Siphoviridae	Enterococcus phage EFC-1	13.2261
PRJNA494633	SRR7963128	family	Autographiviridae	Viruses;Duplodnaviria;Heunggongvirae;Uroviricota;Caudoviricetes;Caudovirales;Autographiviridae	Autographiviridae	Vibrio phage N4	3611.78
PRJNA494633	SRR7963130	order	Caudovirales	Viruses;Duplodnaviria;Heunggongvirae;Uroviricota;Caudoviricetes;Caudovirales	unclassified Caudovirales family	Pseudomonas phage phiPSA1	11206.4
PRJNA494633	SRR7963111	genus	Cytomegalovirus	Viruses;Duplodnaviria;Heunggongvirae;Peploviricota;Herviviricetes;Herpesvirales;Herpesviridae;Betaherpesvirinae;Cytomegalovirus	Herpesviridae	Human betaherpesvirus 5	386.862
PRJNA494633	SRR7963120	family	Siphoviridae	Viruses;Duplodnaviria;Heunggongvirae;Uroviricota;Caudoviricetes;Caudovirales;Siphoviridae	Siphoviridae	Staphylococcus phage StB20-like	8971.19
PRJNA494633	SRR7963116	order	Caudovirales	Viruses;Duplodnaviria;Heunggongvirae;Uroviricota;Caudoviricetes;Caudovirales	unclassified Caudovirales family	Fusobacterium phage Fnu1	118.258
PRJNA494633	SRR7963116	family	Siphoviridae	Viruses;Duplodnaviria;Heunggongvirae;Uroviricota;Caudoviricetes;Caudovirales;Siphoviridae	Siphoviridae	Microbacterium phage Pikmin	829.532
PRJNA494633	SRR7963116	order	Caudovirales	Viruses;Duplodnaviria;Heunggongvirae;Uroviricota;Caudoviricetes;Caudovirales	unclassified Caudovirales family	Nodularia phage vB_NspS-kac68v161	99.2709
PRJNA494633	SRR7963116	order	Caudovirales	Viruses;Duplodnaviria;Heunggongvirae;Uroviricota;Caudoviricetes;Caudovirales	unclassified Caudovirales family	Psychrobacter phage Psymv2	7058.24
PRJNA494633	SRR7963146	order	Caudovirales	Viruses;Duplodnaviria;Heunggongvirae;Uroviricota;Caudoviricetes;Caudovirales	unclassified Caudovirales family	Escherichia phage phiV10	43509.5
PRJNA494633	SRR7963131	order	Caudovirales	Viruses;Duplodnaviria;Heunggongvirae;Uroviricota;Caudoviricetes;Caudovirales	unclassified Caudovirales family	Faecalibacterium phage FP_Toutatis	1601.14
PRJNA494633	SRR7963129	family	Siphoviridae	Viruses;Duplodnaviria;Heunggongvirae;Uroviricota;Caudoviricetes;Caudovirales;Siphoviridae	Siphoviridae	Gordonia phage Kenosha	2295.1
PRJNA494633	SRR7963123	family	Schitoviridae	Viruses;Duplodnaviria;Heunggongvirae;Uroviricota;Caudoviricetes;Caudovirales;Schitoviridae	Schitoviridae	Escherichia phage Pollock	1477.45
PRJNA494633	SRR7963114	clade	crAss-like viruses	Viruses;Duplodnaviria;Heunggongvirae;Uroviricota;Caudoviricetes;Caudovirales;Podoviridae;unclassified Podoviridae;crAss-like viruses	Podoviridae	crAssphage cr125_1	351.952
PRJNA494633	SRR7963118	order	Caudovirales	Viruses;Duplodnaviria;Heunggongvirae;Uroviricota;Caudoviricetes;Caudovirales	unclassified Caudovirales family	Paenibacillus phage Vegas	988.758
PRJNA494633	SRR7963113	family	Podoviridae	Viruses;Duplodnaviria;Heunggongvirae;Uroviricota;Caudoviricetes;Caudovirales;Podoviridae	Podoviridae	Escherichia phage phiV10	10.0982
PRJNA494633	SRR7963111	species	Human betaherpesvirus 5	Viruses;Duplodnaviria;Heunggongvirae;Peploviricota;Herviviricetes;Herpesvirales;Herpesviridae;Betaherpesvirinae;Cytomegalovirus;Human betaherpesvirus 5	Herpesviridae	Human betaherpesvirus 5	561.433
PRJNA494633	SRR7963120	genus	Pahexavirus	Viruses;Duplodnaviria;Heunggongvirae;Uroviricota;Caudoviricetes;Caudovirales;Siphoviridae;Pahexavirus	Siphoviridae	Propionibacterium phage PHL117M00	10051.8
PRJNA494633	SRR7963116	order	Caudovirales	Viruses;Duplodnaviria;Heunggongvirae;Uroviricota;Caudoviricetes;Caudovirales	unclassified Caudovirales family	Geobacillus virus E3	124.504
PRJNA494633	SRR7963116	order	Caudovirales	Viruses;Duplodnaviria;Heunggongvirae;Uroviricota;Caudoviricetes;Caudovirales	unclassified Caudovirales family	Arthrobacter phage Amigo	176.236
PRJNA494633	SRR7963116	genus	Coventryvirus	Viruses;Duplodnaviria;Heunggongvirae;Uroviricota;Caudoviricetes;Caudovirales;Siphoviridae;Coventryvirus	Siphoviridae	Staphylococcus phage SP276	152.735
PRJNA494633	SRR7963123	superkingdom	Viruses	Viruses	unclassified Viruses family	Mycobacterium phage Muddy	1506.13
PRJNA494633	SRR7963129	family	Siphoviridae	Viruses;Duplodnaviria;Heunggongvirae;Uroviricota;Caudoviricetes;Caudovirales;Siphoviridae	Siphoviridae	Rhodococcus phage ReqiPoco6	1843.99
PRJNA494633	SRR7963114	clade	UAG-readthrough crAss clade	Viruses;Duplodnaviria;Heunggongvirae;Uroviricota;Caudoviricetes;Caudovirales;Podoviridae;unclassified Podoviridae;crAss-like viruses;UAG-readthrough crAss clade	Podoviridae	crAssphage cr130_1	548.856
PRJNA494633	SRR7963118	family	Myoviridae	Viruses;Duplodnaviria;Heunggongvirae;Uroviricota;Caudoviricetes;Caudovirales;Myoviridae	Myoviridae	Erwinia phage vB_EamM_ChrisDB	240.53
PRJNA494633	SRR7963120	order	Caudovirales	Viruses;Duplodnaviria;Heunggongvirae;Uroviricota;Caudoviricetes;Caudovirales	unclassified Caudovirales family	Idiomarinaceae phage 1N2-2	8623.49
PRJNA494633	SRR7963128	no rank	Bacillus phage SP-15	Viruses;Duplodnaviria;Heunggongvirae;Uroviricota;Caudoviricetes;Caudovirales;Myoviridae;Thornevirus;Bacillus virus SP15;Bacillus phage SP-15	Myoviridae	Bacillus phage SP-15	2047.94
PRJNA494633	SRR7963111	family	Picornaviridae	Viruses;Riboviria;Orthornavirae;Pisuviricota;Pisoniviricetes;Picornavirales;Picornaviridae	Picornaviridae	Rhinovirus C	782.694
PRJNA494633	SRR7963130	family	Myoviridae	Viruses;Duplodnaviria;Heunggongvirae;Uroviricota;Caudoviricetes;Caudovirales;Myoviridae	Myoviridae	Psychrobacter phage pOW20-A	7918.64
PRJNA494633	SRR7963131	order	Caudovirales	Viruses;Duplodnaviria;Heunggongvirae;Uroviricota;Caudoviricetes;Caudovirales	unclassified Caudovirales family	Brevibacillus phage Sundance	586.837
PRJNA494633	SRR7963123	species	Actinomyces virus Av1	Viruses;Duplodnaviria;Heunggongvirae;Uroviricota;Caudoviricetes;Caudovirales;Podoviridae;Dybvigvirus;Actinomyces virus Av1	Podoviridae	Actinomyces virus Av1	2405.29
PRJNA494633	SRR7963114	clade	crAss-like viruses	Viruses;Duplodnaviria;Heunggongvirae;Uroviricota;Caudoviricetes;Caudovirales;Podoviridae;unclassified Podoviridae;crAss-like viruses	Podoviridae	IAS virus	440.085
PRJNA494633	SRR7963129	family	Siphoviridae	Viruses;Duplodnaviria;Heunggongvirae;Uroviricota;Caudoviricetes;Caudovirales;Siphoviridae	Siphoviridae	Streptococcus phage YMC-2011	2973.85
PRJNA494633	SRR7963118	family	Myoviridae	Viruses;Duplodnaviria;Heunggongvirae;Uroviricota;Caudoviricetes;Caudovirales;Myoviridae	Myoviridae	Bacillus phage AR9	278.375
PRJNA494633	SRR7963120	genus	Rockefellervirus	Viruses;Duplodnaviria;Heunggongvirae;Uroviricota;Caudoviricetes;Caudovirales;Siphoviridae;Rockefellervirus	Siphoviridae	Staphylococcus phage Ipla5	7507.65
PRJNA494633	SRR7963113	genus	Bocaparvovirus	Viruses;Monodnaviria;Shotokuvirae;Cossaviricota;Quintoviricetes;Piccovirales;Parvoviridae;Parvovirinae;Bocaparvovirus	Parvoviridae	Primate bocaparvovirus 1	171283
PRJNA494633	SRR7963111	species	Human betaherpesvirus 5	Viruses;Duplodnaviria;Heunggongvirae;Peploviricota;Herviviricetes;Herpesvirales;Herpesviridae;Betaherpesvirinae;Cytomegalovirus;Human betaherpesvirus 5	Herpesviridae	Human betaherpesvirus 5	1072.85
PRJNA494633	SRR7963116	no rank	Mycobacterium phage Tortellini	Viruses;Duplodnaviria;Heunggongvirae;Uroviricota;Caudoviricetes;Caudovirales;Siphoviridae;Tortellinivirus;Mycobacterium virus Tortellini;Mycobacterium phage Tortellini	Siphoviridae	Mycobacterium phage Tortellini	129.825
PRJNA573045	SRR10252889	family	Coronaviridae	Viruses;Riboviria;Orthornavirae;Pisuviricota;Pisoniviricetes;Nidovirales;Cornidovirineae;Coronaviridae	Coronaviridae	Betacoronavirus England 1	26945.9
PRJNA573045	SRR10252885	species	Alphapapillomavirus 7	Viruses;Monodnaviria;Shotokuvirae;Cossaviricota;Papovaviricetes;Zurhausenvirales;Papillomaviridae;Firstpapillomavirinae;Alphapapillomavirus;Alphapapillomavirus 7	Papillomaviridae	Alphapapillomavirus 7	191902
PRJNA573045	SRR10252892	species	Alphapapillomavirus 7	Viruses;Monodnaviria;Shotokuvirae;Cossaviricota;Papovaviricetes;Zurhausenvirales;Papillomaviridae;Firstpapillomavirinae;Alphapapillomavirus;Alphapapillomavirus 7	Papillomaviridae	Alphapapillomavirus 7	190803
PRJNA573045	SRR10252889	species	Alphapapillomavirus 7	Viruses;Monodnaviria;Shotokuvirae;Cossaviricota;Papovaviricetes;Zurhausenvirales;Papillomaviridae;Firstpapillomavirinae;Alphapapillomavirus;Alphapapillomavirus 7	Papillomaviridae	Alphapapillomavirus 7	35842.9
PRJNA573045	SRR10252888	species	Alphapapillomavirus 7	Viruses;Monodnaviria;Shotokuvirae;Cossaviricota;Papovaviricetes;Zurhausenvirales;Papillomaviridae;Firstpapillomavirinae;Alphapapillomavirus;Alphapapillomavirus 7	Papillomaviridae	Alphapapillomavirus 7	191571
PRJNA601736	SRR10903401	family	Coronaviridae	Viruses;Riboviria;Orthornavirae;Pisuviricota;Pisoniviricetes;Nidovirales;Cornidovirineae;Coronaviridae	Coronaviridae	Severe acute respiratory syndrome coronavirus 2	33449.3
PRJNA601736	SRR10903402	family	Coronaviridae	Viruses;Riboviria;Orthornavirae;Pisuviricota;Pisoniviricetes;Nidovirales;Cornidovirineae;Coronaviridae	Coronaviridae	Severe acute respiratory syndrome coronavirus 2	33410.2
PRJNA623895	SRR11513776	family	Coronaviridae	Viruses;Riboviria;Orthornavirae;Pisuviricota;Pisoniviricetes;Nidovirales;Cornidovirineae;Coronaviridae	Coronaviridae	Severe acute respiratory syndrome coronavirus 2	29164.1
PRJNA623895	SRR11513776	order	Caudovirales	Viruses;Duplodnaviria;Heunggongvirae;Uroviricota;Caudoviricetes;Caudovirales	unclassified Caudovirales family	Mannheimia phage vB_MhS_1152AP2	16027.9
PRJNA629087	SRR11640403	order	Caudovirales	Viruses;Duplodnaviria;Heunggongvirae;Uroviricota;Caudoviricetes;Caudovirales	unclassified Caudovirales family	Pseudomonas phage YMC11/07/P54_PAE_BP	28843.9
PRJNA629087	SRR11640403	family	Siphoviridae	Viruses;Duplodnaviria;Heunggongvirae;Uroviricota;Caudoviricetes;Caudovirales;Siphoviridae	Siphoviridae	Ralstonia phage Dina	27877.8
PRJNA629087	SRR11640403	order	Caudovirales	Viruses;Duplodnaviria;Heunggongvirae;Uroviricota;Caudoviricetes;Caudovirales	unclassified Caudovirales family	Pseudomonas phage H66	28778.3
PRJNA639353	SRR12022008	family	Siphoviridae	Viruses;Duplodnaviria;Heunggongvirae;Uroviricota;Caudoviricetes;Caudovirales;Siphoviridae	Siphoviridae	Arthrobacter phage Mudcat	64577.7
PRJNA639353	SRR12022026	family	Siphoviridae	Viruses;Duplodnaviria;Heunggongvirae;Uroviricota;Caudoviricetes;Caudovirales;Siphoviridae	Siphoviridae	Arthrobacter phage Mudcat	197083
PRJNA639353	SRR12022050	family	Siphoviridae	Viruses;Duplodnaviria;Heunggongvirae;Uroviricota;Caudoviricetes;Caudovirales;Siphoviridae	Siphoviridae	Arthrobacter phage Mudcat	58884.5
PRJNA639353	SRR12022008	no rank	Streptomyces phage DrGrey	Viruses;Duplodnaviria;Heunggongvirae;Uroviricota;Caudoviricetes;Caudovirales;Siphoviridae;Rimavirus;Strepomyces virus Drgrey;Streptomyces phage DrGrey	Siphoviridae	Streptomyces phage DrGrey	37513.2
PRJNA639353	SRR12022050	genus	Pahexavirus	Viruses;Duplodnaviria;Heunggongvirae;Uroviricota;Caudoviricetes;Caudovirales;Siphoviridae;Pahexavirus	Siphoviridae	Propionibacterium phage PHL179M00	81469.8
PRJNA671740	SRR12949747	family	Siphoviridae	Viruses;Duplodnaviria;Heunggongvirae;Uroviricota;Caudoviricetes;Caudovirales;Siphoviridae	Siphoviridae	Rhodococcus phage REQ2	23413.8
PRJNA671740	SRR12949747	no rank	unclassified Arequatrovirus	Viruses;Duplodnaviria;Heunggongvirae;Uroviricota;Caudoviricetes;Caudovirales;Siphoviridae;Arquatrovirinae;Arequatrovirus;unclassified Arequatrovirus	Siphoviridae	Streptomyces phage Issmi	23738.8
PRJNA671740	SRR12949747	family	Siphoviridae	Viruses;Duplodnaviria;Heunggongvirae;Uroviricota;Caudoviricetes;Caudovirales;Siphoviridae	Siphoviridae	Arthrobacter phage DrManhattan	18730.2
PRJNA779483	SRR16915095	family	Siphoviridae	Viruses;Duplodnaviria;Heunggongvirae;Uroviricota;Caudoviricetes;Caudovirales;Siphoviridae	Siphoviridae	Streptomyces phage DrGrey	14214.5
PRJNA779483	SRR16915046	family	Siphoviridae	Viruses;Duplodnaviria;Heunggongvirae;Uroviricota;Caudoviricetes;Caudovirales;Siphoviridae	Siphoviridae	Streptomyces phage Scap1	28199.9
PRJNA779483	SRR16914730	family	Siphoviridae	Viruses;Duplodnaviria;Heunggongvirae;Uroviricota;Caudoviricetes;Caudovirales;Siphoviridae	Siphoviridae	Faecalibacterium phage FP_oengus	27076.8
PRJNA779483	SRR16915047	family	Siphoviridae	Viruses;Duplodnaviria;Heunggongvirae;Uroviricota;Caudoviricetes;Caudovirales;Siphoviridae	Siphoviridae	Faecalibacterium phage FP_oengus	45146.6
PRJNA779483	SRR16914710	order	Caudovirales	Viruses;Duplodnaviria;Heunggongvirae;Uroviricota;Caudoviricetes;Caudovirales	unclassified Caudovirales family	Arthrobacter phage Sonali	22047.6
PRJNA779483	SRR16914354	family	Siphoviridae	Viruses;Duplodnaviria;Heunggongvirae;Uroviricota;Caudoviricetes;Caudovirales;Siphoviridae	Siphoviridae	Streptomyces phage Rima	6587.59
PRJNA779483	SRR16914728	order	Caudovirales	Viruses;Duplodnaviria;Heunggongvirae;Uroviricota;Caudoviricetes;Caudovirales	unclassified Caudovirales family	Microbacterium phage Hamlet	1012.26
PRJNA779483	SRR16915063	order	Caudovirales	Viruses;Duplodnaviria;Heunggongvirae;Uroviricota;Caudoviricetes;Caudovirales	unclassified Caudovirales family	Gordonia phage Rabbitrun	25559.5
PRJNA779483	SRR16915091	order	Caudovirales	Viruses;Duplodnaviria;Heunggongvirae;Uroviricota;Caudoviricetes;Caudovirales	unclassified Caudovirales family	Rhodococcus phage RGL3	9329.01
PRJNA779483	SRR16915481	order	Caudovirales	Viruses;Duplodnaviria;Heunggongvirae;Uroviricota;Caudoviricetes;Caudovirales	unclassified Caudovirales family	Arthrobacter phage Liebe	40120.4
PRJNA779483	SRR16915094	order	Caudovirales	Viruses;Duplodnaviria;Heunggongvirae;Uroviricota;Caudoviricetes;Caudovirales	unclassified Caudovirales family	Propionibacterium phage PAC1	15442.6
PRJNA779483	SRR16915507	family	Siphoviridae	Viruses;Duplodnaviria;Heunggongvirae;Uroviricota;Caudoviricetes;Caudovirales;Siphoviridae	Siphoviridae	Arthrobacter phage Amigo	26244.6
PRJNA779483	SRR16915090	family	Siphoviridae	Viruses;Duplodnaviria;Heunggongvirae;Uroviricota;Caudoviricetes;Caudovirales;Siphoviridae	Siphoviridae	Arthrobacter phage Kuleana	9146.38
PRJNA779483	SRR16914726	order	Caudovirales	Viruses;Duplodnaviria;Heunggongvirae;Uroviricota;Caudoviricetes;Caudovirales	unclassified Caudovirales family	Enterococcus phage phiFL4A	8067.07
PRJNA779483	SRR16914394	family	Siphoviridae	Viruses;Duplodnaviria;Heunggongvirae;Uroviricota;Caudoviricetes;Caudovirales;Siphoviridae	Siphoviridae	Gordonia phage Rabbitrun	17797.1
PRJNA779483	SRR16915045	family	Siphoviridae	Viruses;Duplodnaviria;Heunggongvirae;Uroviricota;Caudoviricetes;Caudovirales;Siphoviridae	Siphoviridae	Gordonia phage Apricot	7108.52
PRJNA779483	SRR16914719	order	Caudovirales	Viruses;Duplodnaviria;Heunggongvirae;Uroviricota;Caudoviricetes;Caudovirales	unclassified Caudovirales family	Streptomyces phage Rima	28780.8
PRJNA779483	SRR16915392	order	Caudovirales	Viruses;Duplodnaviria;Heunggongvirae;Uroviricota;Caudoviricetes;Caudovirales	unclassified Caudovirales family	Arthrobacter phage Mudcat	2538.64
PRJNA779483	SRR16914709	family	Siphoviridae	Viruses;Duplodnaviria;Heunggongvirae;Uroviricota;Caudoviricetes;Caudovirales;Siphoviridae	Siphoviridae	Streptococcus phage 20617	1813.17
PRJNA779483	SRR16914357	family	Siphoviridae	Viruses;Duplodnaviria;Heunggongvirae;Uroviricota;Caudoviricetes;Caudovirales;Siphoviridae	Siphoviridae	Arthrobacter phage Circum	1995.97
PRJNA779483	SRR16915048	family	Siphoviridae	Viruses;Duplodnaviria;Heunggongvirae;Uroviricota;Caudoviricetes;Caudovirales;Siphoviridae	Siphoviridae	Streptomyces phage Scap1	21239.7
PRJNA779483	SRR16914358	family	Siphoviridae	Viruses;Duplodnaviria;Heunggongvirae;Uroviricota;Caudoviricetes;Caudovirales;Siphoviridae	Siphoviridae	Arthrobacter phage Mudcat	14953
PRJNA779483	SRR16914833	order	Caudovirales	Viruses;Duplodnaviria;Heunggongvirae;Uroviricota;Caudoviricetes;Caudovirales	unclassified Caudovirales family	Microbacterium phage Armstrong	15173
PRJNA779483	SRR16915060	order	Caudovirales	Viruses;Duplodnaviria;Heunggongvirae;Uroviricota;Caudoviricetes;Caudovirales	unclassified Caudovirales family	Enterococcus phage phiFL4A	13477.7
PRJNA779483	SRR16914729	order	Caudovirales	Viruses;Duplodnaviria;Heunggongvirae;Uroviricota;Caudoviricetes;Caudovirales	unclassified Caudovirales family	Arthrobacter phage Mudcat	6811.22
PRJNA779483	SRR16915089	order	Caudovirales	Viruses;Duplodnaviria;Heunggongvirae;Uroviricota;Caudoviricetes;Caudovirales	unclassified Caudovirales family	Arthrobacter phage Amigo	11154
PRJNA779483	SRR16914352	order	Caudovirales	Viruses;Duplodnaviria;Heunggongvirae;Uroviricota;Caudoviricetes;Caudovirales	unclassified Caudovirales family	Arthrobacter phage Mudcat	12184.1
PRJNA779483	SRR16914356	order	Caudovirales	Viruses;Duplodnaviria;Heunggongvirae;Uroviricota;Caudoviricetes;Caudovirales	unclassified Caudovirales family	Arthrobacter phage Mudcat	10753.5
PRJNA779483	SRR16915510	family	Siphoviridae	Viruses;Duplodnaviria;Heunggongvirae;Uroviricota;Caudoviricetes;Caudovirales;Siphoviridae	Siphoviridae	Arthrobacter phage Amigo	18351.9
PRJNA779483	SRR16915093	order	Caudovirales	Viruses;Duplodnaviria;Heunggongvirae;Uroviricota;Caudoviricetes;Caudovirales	unclassified Caudovirales family	Arthrobacter phage Amigo	4628.86
PRJNA779483	SRR16914718	order	Caudovirales	Viruses;Duplodnaviria;Heunggongvirae;Uroviricota;Caudoviricetes;Caudovirales	unclassified Caudovirales family	Enterococcus phage phiFL4A	11699.5
PRJNA779483	SRR16914353	superkingdom	Viruses	Viruses	unclassified Viruses family	Parabacteroides phage YZ-2015a	152858
PRJNA779483	SRR16915503	family	Siphoviridae	Viruses;Duplodnaviria;Heunggongvirae;Uroviricota;Caudoviricetes;Caudovirales;Siphoviridae	Siphoviridae	Gordonia phage Octobien14	76962.3
PRJNA779483	SRR16915093	order	Caudovirales	Viruses;Duplodnaviria;Heunggongvirae;Uroviricota;Caudoviricetes;Caudovirales	unclassified Caudovirales family	Mycobacterium phage Redno2	114.575
PRJNA779483	SRR16914718	no rank	unclassified Siphoviridae	Viruses;Duplodnaviria;Heunggongvirae;Uroviricota;Caudoviricetes;Caudovirales;Siphoviridae;unclassified Siphoviridae	Siphoviridae	Streptococcus phage SM1	1076.3
PRJNA779483	SRR16915094	subfamily	Deejayvirinae	Viruses;Duplodnaviria;Heunggongvirae;Uroviricota;Caudoviricetes;Caudovirales;Siphoviridae;Deejayvirinae	Siphoviridae	Gordonia phage Secretariat	2610.15
PRJNA779483	SRR16914728	species	Streptococcus phage Dp-1	Viruses;Duplodnaviria;Heunggongvirae;Uroviricota;Caudoviricetes;Caudovirales;Siphoviridae;unclassified Siphoviridae;Streptococcus phage Dp-1	Siphoviridae	Streptococcus phage Dp-1	61.4319
PRJNA779483	SRR16915045	family	Siphoviridae	Viruses;Duplodnaviria;Heunggongvirae;Uroviricota;Caudoviricetes;Caudovirales;Siphoviridae	Siphoviridae	Lactobacillus phage JCL1032	2969.18
PRJNA779483	SRR16915093	order	Caudovirales	Viruses;Duplodnaviria;Heunggongvirae;Uroviricota;Caudoviricetes;Caudovirales	unclassified Caudovirales family	Streptococcus phage SMP	281.962
PRJNA779483	SRR16914728	order	Caudovirales	Viruses;Duplodnaviria;Heunggongvirae;Uroviricota;Caudoviricetes;Caudovirales	unclassified Caudovirales family	Bacteriophage Lily	2381.25
PRJNA779483	SRR16914718	family	Siphoviridae	Viruses;Duplodnaviria;Heunggongvirae;Uroviricota;Caudoviricetes;Caudovirales;Siphoviridae	Siphoviridae	Arthrobacter phage Circum	270.833
PRJNA779483	SRR16915093	order	Caudovirales	Viruses;Duplodnaviria;Heunggongvirae;Uroviricota;Caudoviricetes;Caudovirales	unclassified Caudovirales family	Streptococcus phage 5093	211.812
PRJNA779483	SRR16914728	family	Siphoviridae	Viruses;Duplodnaviria;Heunggongvirae;Uroviricota;Caudoviricetes;Caudovirales;Siphoviridae	Siphoviridae	Arthrobacter phage Molivia	80.764
PRJNA779483	SRR16915045	order	Caudovirales	Viruses;Duplodnaviria;Heunggongvirae;Uroviricota;Caudoviricetes;Caudovirales	unclassified Caudovirales family	Enterococcus phage EF62phi	4151.37
PRJNA779483	SRR16914718	genus	Arequatrovirus	Viruses;Duplodnaviria;Heunggongvirae;Uroviricota;Caudoviricetes;Caudovirales;Siphoviridae;Arquatrovirinae;Arequatrovirus	Siphoviridae	Streptomyces phage Sentinel	313.589
PRJNA779483	SRR16915093	genus	Amigovirus	Viruses;Duplodnaviria;Heunggongvirae;Uroviricota;Caudoviricetes;Caudovirales;Siphoviridae;Amigovirus	Siphoviridae	Arthrobacter phage Amigo	335.467
PRJNA779483	SRR16914718	order	Caudovirales	Viruses;Duplodnaviria;Heunggongvirae;Uroviricota;Caudoviricetes;Caudovirales	unclassified Caudovirales family	Actinomyces virus Av1	245.086
PRJNA779483	SRR16914718	family	Siphoviridae	Viruses;Duplodnaviria;Heunggongvirae;Uroviricota;Caudoviricetes;Caudovirales;Siphoviridae	Siphoviridae	Faecalibacterium phage FP_oengus	486.357
PRJNA779483	SRR16915093	family	Siphoviridae	Viruses;Duplodnaviria;Heunggongvirae;Uroviricota;Caudoviricetes;Caudovirales;Siphoviridae	Siphoviridae	Gordonia phage OhMyWard	219.554
PRJNA779483	SRR16914718	no rank	Streptomyces phage DrGrey	Viruses;Duplodnaviria;Heunggongvirae;Uroviricota;Caudoviricetes;Caudovirales;Siphoviridae;Rimavirus;Strepomyces virus Drgrey;Streptomyces phage DrGrey	Siphoviridae	Streptomyces phage DrGrey	321.388
PRJNA779483	SRR16914718	family	Siphoviridae	Viruses;Duplodnaviria;Heunggongvirae;Uroviricota;Caudoviricetes;Caudovirales;Siphoviridae	Siphoviridae	Streptomyces phage Scap1	421.397
PRJNA779483	SRR16914730	family	Siphoviridae	Viruses;Duplodnaviria;Heunggongvirae;Uroviricota;Caudoviricetes;Caudovirales;Siphoviridae	Siphoviridae	Streptomyces phage DrGrey	24386.6
PRJNA779483	SRR16915046	genus	Bocaparvovirus	Viruses;Monodnaviria;Shotokuvirae;Cossaviricota;Quintoviricetes;Piccovirales;Parvoviridae;Parvovirinae;Bocaparvovirus	Parvoviridae	Primate bocaparvovirus 1	35129.9
PRJNA779483	SRR16914719	family	Siphoviridae	Viruses;Duplodnaviria;Heunggongvirae;Uroviricota;Caudoviricetes;Caudovirales;Siphoviridae	Siphoviridae	Streptococcus phage 20617	3388.4
PRJNA779483	SRR16915089	family	Siphoviridae	Viruses;Duplodnaviria;Heunggongvirae;Uroviricota;Caudoviricetes;Caudovirales;Siphoviridae	Siphoviridae	Gordonia phage Duffington	19424.4
PRJNA779483	SRR16914357	order	Caudovirales	Viruses;Duplodnaviria;Heunggongvirae;Uroviricota;Caudoviricetes;Caudovirales	unclassified Caudovirales family	Brevibacterium phage LuckyBarnes	723.347
PRJNA779483	SRR16915045	family	Siphoviridae	Viruses;Duplodnaviria;Heunggongvirae;Uroviricota;Caudoviricetes;Caudovirales;Siphoviridae	Siphoviridae	Streptomyces phage Spernnie	7285.31
PRJNA779483	SRR16914728	order	Caudovirales	Viruses;Duplodnaviria;Heunggongvirae;Uroviricota;Caudoviricetes;Caudovirales	unclassified Caudovirales family	Arthrobacter phage Sonali	578.066
PRJNA779483	SRR16914394	family	Siphoviridae	Viruses;Duplodnaviria;Heunggongvirae;Uroviricota;Caudoviricetes;Caudovirales;Siphoviridae	Siphoviridae	Arthrobacter phage Circum	8693.44
PRJNA779483	SRR16914354	family	Siphoviridae	Viruses;Duplodnaviria;Heunggongvirae;Uroviricota;Caudoviricetes;Caudovirales;Siphoviridae	Siphoviridae	Lactococcus phage CHPC971	30366
PRJNA779483	SRR16915094	family	Siphoviridae	Viruses;Duplodnaviria;Heunggongvirae;Uroviricota;Caudoviricetes;Caudovirales;Siphoviridae	Siphoviridae	Lactococcus phage 57001	12127.6
PRJNA779483	SRR16915060	order	Caudovirales	Viruses;Duplodnaviria;Heunggongvirae;Uroviricota;Caudoviricetes;Caudovirales	unclassified Caudovirales family	Arthrobacter phage Sonali	11308.3
PRJNA779483	SRR16915048	order	Caudovirales	Viruses;Duplodnaviria;Heunggongvirae;Uroviricota;Caudoviricetes;Caudovirales	unclassified Caudovirales family	Microbacterium phage Armstrong	4138.29
PRJNA779483	SRR16914726	family	Siphoviridae	Viruses;Duplodnaviria;Heunggongvirae;Uroviricota;Caudoviricetes;Caudovirales;Siphoviridae	Siphoviridae	Streptomyces phage Thestral	11900
PRJNA779483	SRR16915392	family	Siphoviridae	Viruses;Duplodnaviria;Heunggongvirae;Uroviricota;Caudoviricetes;Caudovirales;Siphoviridae	Siphoviridae	Streptomyces phage Bing	24550.6
PRJNA779483	SRR16915090	order	Caudovirales	Viruses;Duplodnaviria;Heunggongvirae;Uroviricota;Caudoviricetes;Caudovirales	unclassified Caudovirales family	Streptomyces phage phiSASD1	20259.2
PRJNA779483	SRR16914358	order	Caudovirales	Viruses;Duplodnaviria;Heunggongvirae;Uroviricota;Caudoviricetes;Caudovirales	unclassified Caudovirales family	Arthrobacter phage Liebe	5891.27
PRJNA779483	SRR16914833	family	Siphoviridae	Viruses;Duplodnaviria;Heunggongvirae;Uroviricota;Caudoviricetes;Caudovirales;Siphoviridae	Siphoviridae	Arthrobacter phage Mudcat	3922.56
PRJNA779483	SRR16914729	order	Caudovirales	Viruses;Duplodnaviria;Heunggongvirae;Uroviricota;Caudoviricetes;Caudovirales	unclassified Caudovirales family	Arthrobacter phage TripleJ	7551.21
PRJNA779483	SRR16914718	family	Siphoviridae	Viruses;Duplodnaviria;Heunggongvirae;Uroviricota;Caudoviricetes;Caudovirales;Siphoviridae	Siphoviridae	Arthrobacter phage Mudcat	2090.01
PRJNA779483	SRR16915093	family	Siphoviridae	Viruses;Duplodnaviria;Heunggongvirae;Uroviricota;Caudoviricetes;Caudovirales;Siphoviridae	Siphoviridae	Arthrobacter phage Amigo	918.468
PRJNA779483	SRR16914356	order	Caudovirales	Viruses;Duplodnaviria;Heunggongvirae;Uroviricota;Caudoviricetes;Caudovirales	unclassified Caudovirales family	Rhodococcus phage ReqiPoco6	7283.02
PRJNA779483	SRR16914352	order	Caudovirales	Viruses;Duplodnaviria;Heunggongvirae;Uroviricota;Caudoviricetes;Caudovirales	unclassified Caudovirales family	Arthrobacter phage Circum	8802.3
PRJNA779483	SRR16915063	family	Microviridae	Viruses;Monodnaviria;Sangervirae;Phixviricota;Malgrandaviricetes;Petitvirales;Microviridae	Microviridae	Microviridae Bog9017_22	68788
PRJNA779483	SRR16915047	order	Caudovirales	Viruses;Duplodnaviria;Heunggongvirae;Uroviricota;Caudoviricetes;Caudovirales	unclassified Caudovirales family	Lactobacillus phage phi jlb1	7592.02
PRJNA779483	SRR16915503	genus	Fromanvirus	Viruses;Duplodnaviria;Heunggongvirae;Uroviricota;Caudoviricetes;Caudovirales;Siphoviridae;Fromanvirus	Siphoviridae	Mycobacterium phage SoilDragon	56044.7
PRJNA779483	SRR16914709	family	Picornaviridae	Viruses;Riboviria;Orthornavirae;Pisuviricota;Pisoniviricetes;Picornavirales;Picornaviridae	Picornaviridae	Coxsackievirus A2	129983
PRJNA779483	SRR16914710	genus	Teubervirus	Viruses;Duplodnaviria;Heunggongvirae;Uroviricota;Caudoviricetes;Caudovirales;Siphoviridae;Teubervirus	Siphoviridae	Lactococcus phage P087	9777.33
PRJNA779483	SRR16915507	family	Siphoviridae	Viruses;Duplodnaviria;Heunggongvirae;Uroviricota;Caudoviricetes;Caudovirales;Siphoviridae	Siphoviridae	Clavibacter phage CMP1	25235.2
PRJNA779483	SRR16915510	order	Caudovirales	Viruses;Duplodnaviria;Heunggongvirae;Uroviricota;Caudoviricetes;Caudovirales	unclassified Caudovirales family	Shigella phage Sf6	7141.77
PRJNA779483	SRR16915095	subfamily	Sepvirinae	Viruses;Duplodnaviria;Heunggongvirae;Uroviricota;Caudoviricetes;Caudovirales;Podoviridae;Sepvirinae	Podoviridae	Shigella phage POCJ13	21981.3
PRJNA779483	SRR16915091	family	Siphoviridae	Viruses;Duplodnaviria;Heunggongvirae;Uroviricota;Caudoviricetes;Caudovirales;Siphoviridae	Siphoviridae	Microbacterium phage Armstrong	10463.4
PRJNA779483	SRR16914730	family	Siphoviridae	Viruses;Duplodnaviria;Heunggongvirae;Uroviricota;Caudoviricetes;Caudovirales;Siphoviridae	Siphoviridae	Streptomyces phage Blueeyedbeauty	14042.6
PRJNA779483	SRR16914394	family	Siphoviridae	Viruses;Duplodnaviria;Heunggongvirae;Uroviricota;Caudoviricetes;Caudovirales;Siphoviridae	Siphoviridae	Lactococcus phage P092	15814.9
PRJNA779483	SRR16914728	genus	Agatevirus	Viruses;Duplodnaviria;Heunggongvirae;Uroviricota;Caudoviricetes;Caudovirales;Herelleviridae;Bastillevirinae;Agatevirus	Herelleviridae	Bacillus phage Bobb	89.9696
PRJNA779483	SRR16914726	family	Siphoviridae	Viruses;Duplodnaviria;Heunggongvirae;Uroviricota;Caudoviricetes;Caudovirales;Siphoviridae	Siphoviridae	Streptomyces phage Bing	20777
PRJNA779483	SRR16914354	order	Caudovirales	Viruses;Duplodnaviria;Heunggongvirae;Uroviricota;Caudoviricetes;Caudovirales	unclassified Caudovirales family	Aquamicrobium phage P14	3002.33
PRJNA779483	SRR16915094	family	Siphoviridae	Viruses;Duplodnaviria;Heunggongvirae;Uroviricota;Caudoviricetes;Caudovirales;Siphoviridae	Siphoviridae	Arthrobacter phage Circum	6108.56
PRJNA779483	SRR16915089	family	Siphoviridae	Viruses;Duplodnaviria;Heunggongvirae;Uroviricota;Caudoviricetes;Caudovirales;Siphoviridae	Siphoviridae	Arthrobacter phage Mudcat	9998.18
PRJNA779483	SRR16914357	family	Siphoviridae	Viruses;Duplodnaviria;Heunggongvirae;Uroviricota;Caudoviricetes;Caudovirales;Siphoviridae	Siphoviridae	Microbacterium phage Pikmin	2168.37
PRJNA779483	SRR16915090	order	Caudovirales	Viruses;Duplodnaviria;Heunggongvirae;Uroviricota;Caudoviricetes;Caudovirales	unclassified Caudovirales family	Arthrobacter phage Liebe	8402.54
PRJNA779483	SRR16915045	family	Siphoviridae	Viruses;Duplodnaviria;Heunggongvirae;Uroviricota;Caudoviricetes;Caudovirales;Siphoviridae	Siphoviridae	Microbacterium phage Hendrix	4642.25
PRJNA779483	SRR16915060	family	Siphoviridae	Viruses;Duplodnaviria;Heunggongvirae;Uroviricota;Caudoviricetes;Caudovirales;Siphoviridae	Siphoviridae	Arthrobacter phage Mudcat	8719.33
PRJNA779483	SRR16915048	family	Siphoviridae	Viruses;Duplodnaviria;Heunggongvirae;Uroviricota;Caudoviricetes;Caudovirales;Siphoviridae	Siphoviridae	Streptococcus phage 20617	1785.51
PRJNA779483	SRR16914358	family	Siphoviridae	Viruses;Duplodnaviria;Heunggongvirae;Uroviricota;Caudoviricetes;Caudovirales;Siphoviridae	Siphoviridae	Arthrobacter phage Circum	11636.9
PRJNA779483	SRR16915392	order	Caudovirales	Viruses;Duplodnaviria;Heunggongvirae;Uroviricota;Caudoviricetes;Caudovirales	unclassified Caudovirales family	Gordonia phage Rabbitrun	5037.56
PRJNA779483	SRR16914356	family	Siphoviridae	Viruses;Duplodnaviria;Heunggongvirae;Uroviricota;Caudoviricetes;Caudovirales;Siphoviridae	Siphoviridae	Corynebacterium phage BFK20	2642.65
PRJNA779483	SRR16914729	family	Siphoviridae	Viruses;Duplodnaviria;Heunggongvirae;Uroviricota;Caudoviricetes;Caudovirales;Siphoviridae	Siphoviridae	Arthrobacter phage Circum	2182.69
PRJNA779483	SRR16914718	family	Siphoviridae	Viruses;Duplodnaviria;Heunggongvirae;Uroviricota;Caudoviricetes;Caudovirales;Siphoviridae	Siphoviridae	Arthrobacter phage Circum	1164.66
PRJNA779483	SRR16915093	family	Siphoviridae	Viruses;Duplodnaviria;Heunggongvirae;Uroviricota;Caudoviricetes;Caudovirales;Siphoviridae	Siphoviridae	Arthrobacter phage Mudcat	16177.6
PRJNA779483	SRR16915507	genus	Agatevirus	Viruses;Duplodnaviria;Heunggongvirae;Uroviricota;Caudoviricetes;Caudovirales;Herelleviridae;Bastillevirinae;Agatevirus	Herelleviridae	Bacillus phage Bobb	22378.2
PRJNA779483	SRR16915047	order	Caudovirales	Viruses;Duplodnaviria;Heunggongvirae;Uroviricota;Caudoviricetes;Caudovirales	unclassified Caudovirales family	Lactococcus phage P087	9856.67
PRJNA779483	SRR16915510	order	Caudovirales	Viruses;Duplodnaviria;Heunggongvirae;Uroviricota;Caudoviricetes;Caudovirales	unclassified Caudovirales family	Mycobacterium phage Perseus	4015.95
PRJNA779483	SRR16914719	family	Picornaviridae	Viruses;Riboviria;Orthornavirae;Pisuviricota;Pisoniviricetes;Picornavirales;Picornaviridae	Picornaviridae	Coxsackievirus A2	8260.99
PRJNA779483	SRR16915046	family	Siphoviridae	Viruses;Duplodnaviria;Heunggongvirae;Uroviricota;Caudoviricetes;Caudovirales;Siphoviridae	Siphoviridae	Lactococcus phage P078	15315.4
PRJNA779483	SRR16914710	family	Siphoviridae	Viruses;Duplodnaviria;Heunggongvirae;Uroviricota;Caudoviricetes;Caudovirales;Siphoviridae	Siphoviridae	Lactococcus phage P092	7916.33
PRJNA779483	SRR16914833	family	Siphoviridae	Viruses;Duplodnaviria;Heunggongvirae;Uroviricota;Caudoviricetes;Caudovirales;Siphoviridae	Siphoviridae	Lactococcus phage P078	2130.89
PRJNA779483	SRR16915091	family	Siphoviridae	Viruses;Duplodnaviria;Heunggongvirae;Uroviricota;Caudoviricetes;Caudovirales;Siphoviridae	Siphoviridae	Mycobacterium phage Sheen	5408.49
PRJNA779483	SRR16914352	family	Siphoviridae	Viruses;Duplodnaviria;Heunggongvirae;Uroviricota;Caudoviricetes;Caudovirales;Siphoviridae	Siphoviridae	Microbacterium phage Pikmin	3356.93
PRJNA779483	SRR16914394	order	Caudovirales	Viruses;Duplodnaviria;Heunggongvirae;Uroviricota;Caudoviricetes;Caudovirales	unclassified Caudovirales family	Flavobacterium phage Fpv5	3836.33
PRJNA779483	SRR16915048	order	Caudovirales	Viruses;Duplodnaviria;Heunggongvirae;Uroviricota;Caudoviricetes;Caudovirales	unclassified Caudovirales family	Arthrobacter phage KBurrousTX	1485.87
PRJNA779483	SRR16914354	order	Caudovirales	Viruses;Duplodnaviria;Heunggongvirae;Uroviricota;Caudoviricetes;Caudovirales	unclassified Caudovirales family	Lactococcus phage P680	6100.11
PRJNA779483	SRR16915094	family	Siphoviridae	Viruses;Duplodnaviria;Heunggongvirae;Uroviricota;Caudoviricetes;Caudovirales;Siphoviridae	Siphoviridae	Streptomyces phage Thestral	2658.97
PRJNA779483	SRR16915392	family	Siphoviridae	Viruses;Duplodnaviria;Heunggongvirae;Uroviricota;Caudoviricetes;Caudovirales;Siphoviridae	Siphoviridae	Gordonia phage Rabbitrun	4604.42
PRJNA779483	SRR16914358	order	Caudovirales	Viruses;Duplodnaviria;Heunggongvirae;Uroviricota;Caudoviricetes;Caudovirales	unclassified Caudovirales family	Acinetobacter phage Petty	1328.15
PRJNA779483	SRR16915045	order	Caudovirales	Viruses;Duplodnaviria;Heunggongvirae;Uroviricota;Caudoviricetes;Caudovirales	unclassified Caudovirales family	Arthrobacter phage Mudcat	8210.89
PRJNA779483	SRR16914356	order	Caudovirales	Viruses;Duplodnaviria;Heunggongvirae;Uroviricota;Caudoviricetes;Caudovirales	unclassified Caudovirales family	Arthrobacter phage TripleJ	2549.14
PRJNA779483	SRR16914729	order	Caudovirales	Viruses;Duplodnaviria;Heunggongvirae;Uroviricota;Caudoviricetes;Caudovirales	unclassified Caudovirales family	Arthrobacter phage Mudcat	13611.3
PRJNA779483	SRR16914718	family	Siphoviridae	Viruses;Duplodnaviria;Heunggongvirae;Uroviricota;Caudoviricetes;Caudovirales;Siphoviridae	Siphoviridae	Arthrobacter phage Mudcat	813.774
PRJNA779483	SRR16915093	order	Caudovirales	Viruses;Duplodnaviria;Heunggongvirae;Uroviricota;Caudoviricetes;Caudovirales	unclassified Caudovirales family	Arthrobacter phage Liebe	1355.63
PRJNA779483	SRR16915047	family	Siphoviridae	Viruses;Duplodnaviria;Heunggongvirae;Uroviricota;Caudoviricetes;Caudovirales;Siphoviridae	Siphoviridae	Streptomyces phage Scap1	7499.12
PRJNA779483	SRR16915510	family	Myoviridae	Viruses;Duplodnaviria;Heunggongvirae;Uroviricota;Caudoviricetes;Caudovirales;Myoviridae	Myoviridae	Acinetobacter phage AB1	6398.42
PRJNA779483	SRR16915046	family	Siphoviridae	Viruses;Duplodnaviria;Heunggongvirae;Uroviricota;Caudoviricetes;Caudovirales;Siphoviridae	Siphoviridae	Rhodococcus phage ReqiPoco6	16271.9
PRJNA779483	SRR16914710	family	Picornaviridae	Viruses;Riboviria;Orthornavirae;Pisuviricota;Pisoniviricetes;Picornavirales;Picornaviridae	Picornaviridae	Coxsackievirus B3	22142.3
PRJNA779483	SRR16915090	order	Caudovirales	Viruses;Duplodnaviria;Heunggongvirae;Uroviricota;Caudoviricetes;Caudovirales	unclassified Caudovirales family	Gordonia phage MelBins	9610.97
PRJNA779483	SRR16915095	family	Siphoviridae	Viruses;Duplodnaviria;Heunggongvirae;Uroviricota;Caudoviricetes;Caudovirales;Siphoviridae	Siphoviridae	Streptomyces phage Scap1	24482.3
PRJNA779483	SRR16914833	family	Siphoviridae	Viruses;Duplodnaviria;Heunggongvirae;Uroviricota;Caudoviricetes;Caudovirales;Siphoviridae	Siphoviridae	Streptomyces phage Scap1	2523.51
PRJNA779483	SRR16914728	no rank	Theilovirus	Viruses;Riboviria;Orthornavirae;Pisuviricota;Pisoniviricetes;Picornavirales;Picornaviridae;Cardiovirus;Cardiovirus B;Theilovirus	Picornaviridae	Human TMEV-like cardiovirus	115138
PRJNA779483	SRR16915091	order	Caudovirales	Viruses;Duplodnaviria;Heunggongvirae;Uroviricota;Caudoviricetes;Caudovirales	unclassified Caudovirales family	Propionibacterium phage PHL041M10	13718.9
PRJNA779483	SRR16914357	family	Siphoviridae	Viruses;Duplodnaviria;Heunggongvirae;Uroviricota;Caudoviricetes;Caudovirales;Siphoviridae	Siphoviridae	Streptococcus phage Str-PAP-1	2801.1
PRJNA779483	SRR16914726	family	Siphoviridae	Viruses;Duplodnaviria;Heunggongvirae;Uroviricota;Caudoviricetes;Caudovirales;Siphoviridae	Siphoviridae	Streptococcus phage TP-J34	7057.42
PRJNA779483	SRR16914352	family	Siphoviridae	Viruses;Duplodnaviria;Heunggongvirae;Uroviricota;Caudoviricetes;Caudovirales;Siphoviridae	Siphoviridae	Lactococcus phage 50101	3981.59
PRJNA779483	SRR16914394	family	Siphoviridae	Viruses;Duplodnaviria;Heunggongvirae;Uroviricota;Caudoviricetes;Caudovirales;Siphoviridae	Siphoviridae	Streptomyces phage DrGrey	2291.58
PRJNA779483	SRR16915392	order	Caudovirales	Viruses;Duplodnaviria;Heunggongvirae;Uroviricota;Caudoviricetes;Caudovirales	unclassified Caudovirales family	Pseudomonas phage phi297	2036.59
PRJNA779483	SRR16915094	order	Caudovirales	Viruses;Duplodnaviria;Heunggongvirae;Uroviricota;Caudoviricetes;Caudovirales	unclassified Caudovirales family	Rhodococcus phage ReqiPepy6	9421.11
PRJNA779483	SRR16914356	superkingdom	Viruses	Viruses	unclassified Viruses family	Halovirus HCTV-2	2383.3
PRJNA779483	SRR16914729	family	Siphoviridae	Viruses;Duplodnaviria;Heunggongvirae;Uroviricota;Caudoviricetes;Caudovirales;Siphoviridae	Siphoviridae	Faecalibacterium phage FP_oengus	2185.92
PRJNA779483	SRR16915093	family	Siphoviridae	Viruses;Duplodnaviria;Heunggongvirae;Uroviricota;Caudoviricetes;Caudovirales;Siphoviridae	Siphoviridae	Arthrobacter phage Amigo	411.014
PRJNA779483	SRR16914718	family	Siphoviridae	Viruses;Duplodnaviria;Heunggongvirae;Uroviricota;Caudoviricetes;Caudovirales;Siphoviridae	Siphoviridae	Arthrobacter phage Circum	2493.02
PRJNA779483	SRR16914730	species	Streptococcus phage SM1	Viruses;Duplodnaviria;Heunggongvirae;Uroviricota;Caudoviricetes;Caudovirales;Siphoviridae;unclassified Siphoviridae;Streptococcus phage SM1	Siphoviridae	Streptococcus phage SM1	10466
PRJNA779483	SRR16915060	family	Siphoviridae	Viruses;Duplodnaviria;Heunggongvirae;Uroviricota;Caudoviricetes;Caudovirales;Siphoviridae	Siphoviridae	Rhodococcus phage ReqiPoco6	3184.25
PRJNA779483	SRR16914710	no rank	Achromobacter phage 83-24	Viruses;Duplodnaviria;Heunggongvirae;Uroviricota;Caudoviricetes;Caudovirales;Siphoviridae;Steinhofvirus;Achromobacter virus 83-24;Achromobacter phage 83-24	Siphoviridae	Achromobacter phage 83-24	40044.5
PRJNA779483	SRR16914357	no rank	unclassified Microviridae	Viruses;Monodnaviria;Sangervirae;Phixviricota;Malgrandaviricetes;Petitvirales;Microviridae;unclassified Microviridae	Microviridae	Microviridae Fen7786_21	827.849
PRJNA779483	SRR16915046	family	Siphoviridae	Viruses;Duplodnaviria;Heunggongvirae;Uroviricota;Caudoviricetes;Caudovirales;Siphoviridae	Siphoviridae	Gordonia phage OhMyWard	17940.3
PRJNA779483	SRR16914358	family	Siphoviridae	Viruses;Duplodnaviria;Heunggongvirae;Uroviricota;Caudoviricetes;Caudovirales;Siphoviridae	Siphoviridae	Lactococcus phage P092	2579.7
PRJNA779483	SRR16915095	family	Picornaviridae	Viruses;Riboviria;Orthornavirae;Pisuviricota;Pisoniviricetes;Picornavirales;Picornaviridae	Picornaviridae	enterovirus A114	65231.4
PRJNA779483	SRR16914833	family	Picornaviridae	Viruses;Riboviria;Orthornavirae;Pisuviricota;Pisoniviricetes;Picornavirales;Picornaviridae	Picornaviridae	Coxsackievirus B3	40859.3
PRJNA779483	SRR16914728	family	Picornaviridae	Viruses;Riboviria;Orthornavirae;Pisuviricota;Pisoniviricetes;Picornavirales;Picornaviridae	Picornaviridae	enterovirus A114	986.463
PRJNA779483	SRR16914726	order	Caudovirales	Viruses;Duplodnaviria;Heunggongvirae;Uroviricota;Caudoviricetes;Caudovirales	unclassified Caudovirales family	Streptococcus phage EJ-1	4791.85
PRJNA779483	SRR16915091	family	Siphoviridae	Viruses;Duplodnaviria;Heunggongvirae;Uroviricota;Caudoviricetes;Caudovirales;Siphoviridae	Siphoviridae	Gordonia phage Octobien14	24914.1
PRJNA779483	SRR16914354	order	Caudovirales	Viruses;Duplodnaviria;Heunggongvirae;Uroviricota;Caudoviricetes;Caudovirales	unclassified Caudovirales family	Salmonella phage SE4	2409.35
PRJNA779483	SRR16915048	family	Siphoviridae	Viruses;Duplodnaviria;Heunggongvirae;Uroviricota;Caudoviricetes;Caudovirales;Siphoviridae	Siphoviridae	Arthrobacter phage Mudcat	4210.72
PRJNA779483	SRR16914729	order	Caudovirales	Viruses;Duplodnaviria;Heunggongvirae;Uroviricota;Caudoviricetes;Caudovirales	unclassified Caudovirales family	Lactococcus phage P078	1954.12
PRJNA779483	SRR16915093	order	Caudovirales	Viruses;Duplodnaviria;Heunggongvirae;Uroviricota;Caudoviricetes;Caudovirales	unclassified Caudovirales family	Flavobacterium phage Fpv5	339.404
PRJNA779483	SRR16914718	family	Siphoviridae	Viruses;Duplodnaviria;Heunggongvirae;Uroviricota;Caudoviricetes;Caudovirales;Siphoviridae	Siphoviridae	Arthrobacter phage Circum	1526.32
PRJNA779483	SRR16915060	family	Siphoviridae	Viruses;Duplodnaviria;Heunggongvirae;Uroviricota;Caudoviricetes;Caudovirales;Siphoviridae	Siphoviridae	Arthrobacter phage Andrew	1458.64
PRJNA779483	SRR16914730	genus	Marthavirus	Viruses;Duplodnaviria;Heunggongvirae;Uroviricota;Caudoviricetes;Caudovirales;Myoviridae;Marthavirus	Myoviridae	Arthrobacter phage Piccoletto	10575.2
PRJNA779483	SRR16914357	genus	Bocaparvovirus	Viruses;Monodnaviria;Shotokuvirae;Cossaviricota;Quintoviricetes;Piccovirales;Parvoviridae;Parvovirinae;Bocaparvovirus	Parvoviridae	Primate bocaparvovirus 1	157071
PRJNA779483	SRR16914394	genus	Efquatrovirus	Viruses;Duplodnaviria;Heunggongvirae;Uroviricota;Caudoviricetes;Caudovirales;Siphoviridae;Efquatrovirus	Siphoviridae	Enterococcus phage vB_EfaS_AL3	2565.95
PRJNA779483	SRR16914354	order	Caudovirales	Viruses;Duplodnaviria;Heunggongvirae;Uroviricota;Caudoviricetes;Caudovirales	unclassified Caudovirales family	Aeromonas phage vB_AsaM-56	2240.35
PRJNA779483	SRR16914358	family	Siphoviridae	Viruses;Duplodnaviria;Heunggongvirae;Uroviricota;Caudoviricetes;Caudovirales;Siphoviridae	Siphoviridae	Arthrobacter phage CaptnMurica	714.748
PRJNA779483	SRR16914728	family	Siphoviridae	Viruses;Duplodnaviria;Heunggongvirae;Uroviricota;Caudoviricetes;Caudovirales;Siphoviridae	Siphoviridae	Arthrobacter phage Amigo	52.7624
PRJNA779483	SRR16915091	genus	Fromanvirus	Viruses;Duplodnaviria;Heunggongvirae;Uroviricota;Caudoviricetes;Caudovirales;Siphoviridae;Fromanvirus	Siphoviridae	Mycobacterium phage SoilDragon	14437.2
PRJNA779483	SRR16914726	order	Caudovirales	Viruses;Duplodnaviria;Heunggongvirae;Uroviricota;Caudoviricetes;Caudovirales	unclassified Caudovirales family	Gordonia phage Chikenjars	4215.84
PRJNA779483	SRR16915094	family	Siphoviridae	Viruses;Duplodnaviria;Heunggongvirae;Uroviricota;Caudoviricetes;Caudovirales;Siphoviridae	Siphoviridae	Gordonia phage Apricot	3112.66
PRJNA779483	SRR16914356	family	Schitoviridae	Viruses;Duplodnaviria;Heunggongvirae;Uroviricota;Caudoviricetes;Caudovirales;Schitoviridae	Schitoviridae	Escherichia phage Pollock	2736.75
PRJNA779483	SRR16915048	family	Siphoviridae	Viruses;Duplodnaviria;Heunggongvirae;Uroviricota;Caudoviricetes;Caudovirales;Siphoviridae	Siphoviridae	Lactococcus phage P092	1910.11
PRJNA779483	SRR16915392	order	Caudovirales	Viruses;Duplodnaviria;Heunggongvirae;Uroviricota;Caudoviricetes;Caudovirales	unclassified Caudovirales family	Flavobacterium phage Fpv5	4068.6
PRJNA779483	SRR16915045	order	Caudovirales	Viruses;Duplodnaviria;Heunggongvirae;Uroviricota;Caudoviricetes;Caudovirales	unclassified Caudovirales family	Corynebacterium phage Zion	3472.37
PRJNA779483	SRR16915093	family	Siphoviridae	Viruses;Duplodnaviria;Heunggongvirae;Uroviricota;Caudoviricetes;Caudovirales;Siphoviridae	Siphoviridae	Arthrobacter phage Mudcat	259.479
PRJNA779483	SRR16914718	order	Caudovirales	Viruses;Duplodnaviria;Heunggongvirae;Uroviricota;Caudoviricetes;Caudovirales	unclassified Caudovirales family	Gordonia phage Chikenjars	1414.99
PRJNA779483	SRR16914354	genus	Bocaparvovirus	Viruses;Monodnaviria;Shotokuvirae;Cossaviricota;Quintoviricetes;Piccovirales;Parvoviridae;Parvovirinae;Bocaparvovirus	Parvoviridae	Primate bocaparvovirus 1	8912.44
PRJNA779483	SRR16914358	species	Streptococcus phage 5093	Viruses;Duplodnaviria;Heunggongvirae;Uroviricota;Caudoviricetes;Caudovirales;Siphoviridae;unclassified Siphoviridae;Streptococcus phage 5093	Siphoviridae	Streptococcus phage 5093	1786.86
PRJNA779483	SRR16914394	species	Streptococcus phage 5093	Viruses;Duplodnaviria;Heunggongvirae;Uroviricota;Caudoviricetes;Caudovirales;Siphoviridae;unclassified Siphoviridae;Streptococcus phage 5093	Siphoviridae	Streptococcus phage 5093	9291.94
PRJNA779483	SRR16915094	family	Siphoviridae	Viruses;Duplodnaviria;Heunggongvirae;Uroviricota;Caudoviricetes;Caudovirales;Siphoviridae	Siphoviridae	Streptomyces phage Rima	4327.56
PRJNA779483	SRR16915048	species	Microviridae IME-16	Viruses;Monodnaviria;Sangervirae;Phixviricota;Malgrandaviricetes;Petitvirales;Microviridae;unclassified Microviridae;Microviridae IME-16	Microviridae	Microviridae IME-16	10239.5
PRJNA779483	SRR16914726	genus	Efquatrovirus	Viruses;Duplodnaviria;Heunggongvirae;Uroviricota;Caudoviricetes;Caudovirales;Siphoviridae;Efquatrovirus	Siphoviridae	Enterococcus phage PMBT2	3752.53
PRJNA779483	SRR16914728	genus	Teubervirus	Viruses;Duplodnaviria;Heunggongvirae;Uroviricota;Caudoviricetes;Caudovirales;Siphoviridae;Teubervirus	Siphoviridae	Lactococcus phage P087	144.851
PRJNA779483	SRR16915091	family	Picornaviridae	Viruses;Riboviria;Orthornavirae;Pisuviricota;Pisoniviricetes;Picornavirales;Picornaviridae	Picornaviridae	Coxsackievirus A2	11607.8
PRJNA779483	SRR16914356	family	Schitoviridae	Viruses;Duplodnaviria;Heunggongvirae;Uroviricota;Caudoviricetes;Caudovirales;Schitoviridae	Schitoviridae	Klebsiella phage Pylas	974.201
PRJNA779483	SRR16915045	family	Siphoviridae	Viruses;Duplodnaviria;Heunggongvirae;Uroviricota;Caudoviricetes;Caudovirales;Siphoviridae	Siphoviridae	Rhodococcus phage ReqiPepy6	14311.5
PRJNA779483	SRR16915392	genus	Efquatrovirus	Viruses;Duplodnaviria;Heunggongvirae;Uroviricota;Caudoviricetes;Caudovirales;Siphoviridae;Efquatrovirus	Siphoviridae	Enterococcus phage PMBT2	3281.73
PRJNA779483	SRR16914718	order	Caudovirales	Viruses;Duplodnaviria;Heunggongvirae;Uroviricota;Caudoviricetes;Caudovirales	unclassified Caudovirales family	Streptococcus phage TP-778L	574.035
PRJNA779483	SRR16915093	family	Siphoviridae	Viruses;Duplodnaviria;Heunggongvirae;Uroviricota;Caudoviricetes;Caudovirales;Siphoviridae	Siphoviridae	Streptomyces phage Hank144	172.469
PRJNA779483	SRR16914726	family	Siphoviridae	Viruses;Duplodnaviria;Heunggongvirae;Uroviricota;Caudoviricetes;Caudovirales;Siphoviridae	Siphoviridae	Gordonia phage OhMyWard	3860.48
PRJNA779483	SRR16914729	family	Siphoviridae	Viruses;Duplodnaviria;Heunggongvirae;Uroviricota;Caudoviricetes;Caudovirales;Siphoviridae	Siphoviridae	Arthrobacter phage Circum	1643.22
PRJNA779483	SRR16915094	genus	Bridgettevirus	Viruses;Duplodnaviria;Heunggongvirae;Uroviricota;Caudoviricetes;Caudovirales;Siphoviridae;Bridgettevirus	Siphoviridae	Arthrobacter phage Eileen	4716.54
PRJNA779483	SRR16915048	family	Siphoviridae	Viruses;Duplodnaviria;Heunggongvirae;Uroviricota;Caudoviricetes;Caudovirales;Siphoviridae	Siphoviridae	Streptococcus virus Sfi11	674.954
PRJNA779483	SRR16915392	order	Caudovirales	Viruses;Duplodnaviria;Heunggongvirae;Uroviricota;Caudoviricetes;Caudovirales	unclassified Caudovirales family	Gordonia phage Crocheter	2115.86
PRJNA779483	SRR16915091	no rank	unclassified Siphoviridae	Viruses;Duplodnaviria;Heunggongvirae;Uroviricota;Caudoviricetes;Caudovirales;Siphoviridae;unclassified Siphoviridae	Siphoviridae	Gordonia phage Rabbitrun	14977.5
PRJNA779483	SRR16914728	species	Streptococcus phage phiARI0462	Viruses;Duplodnaviria;Heunggongvirae;Uroviricota;Caudoviricetes;Caudovirales;Siphoviridae;unclassified Siphoviridae;Streptococcus phage phiARI0462	Siphoviridae	Streptococcus phage phiARI0462	1171.79
PRJNA779483	SRR16915045	family	Siphoviridae	Viruses;Duplodnaviria;Heunggongvirae;Uroviricota;Caudoviricetes;Caudovirales;Siphoviridae	Siphoviridae	Corynebacterium phage Stickynote	3012.78
PRJNA779483	SRR16915093	genus	Efquatrovirus	Viruses;Duplodnaviria;Heunggongvirae;Uroviricota;Caudoviricetes;Caudovirales;Siphoviridae;Efquatrovirus	Siphoviridae	Enterococcus phage PMBT2	306.207
PRJNA779483	SRR16914718	family	Siphoviridae	Viruses;Duplodnaviria;Heunggongvirae;Uroviricota;Caudoviricetes;Caudovirales;Siphoviridae	Siphoviridae	Faecalibacterium phage FP_oengus	4673.84
PRJNA779483	SRR16914726	family	Siphoviridae	Viruses;Duplodnaviria;Heunggongvirae;Uroviricota;Caudoviricetes;Caudovirales;Siphoviridae	Siphoviridae	Brevibacillus phage Jenst	2433.39
PRJNA779483	SRR16915091	family	Siphoviridae	Viruses;Duplodnaviria;Heunggongvirae;Uroviricota;Caudoviricetes;Caudovirales;Siphoviridae	Siphoviridae	Mycobacterium phage Switzer	5293.4
PRJNA779483	SRR16915392	family	Siphoviridae	Viruses;Duplodnaviria;Heunggongvirae;Uroviricota;Caudoviricetes;Caudovirales;Siphoviridae	Siphoviridae	Rhodococcus phage ReqiPoco6	1170.55
PRJNA779483	SRR16915045	family	Siphoviridae	Viruses;Duplodnaviria;Heunggongvirae;Uroviricota;Caudoviricetes;Caudovirales;Siphoviridae	Siphoviridae	Gordonia phage Duffington	4734.89
